# Supplementary material for: A novel small molecule, AS1, reverses the negative hedonic valence of noxious stimuli
Source: BMC Biol. 2023 Apr 3;21:69. doi: 10.1186/s12915-023-01573-7 (PMC10071644; doi:10.1186/s12915-023-01573-7)
Supplement: Supplementary file 1 — Additional file 1: Database 1. Raw data from the drug screen. Raw data from the initial drug screen performed upon the Chembridge small molecule library. The first tab (labeled KEY) contains information about all of the individual drugs screened from this library, including data pertaining to the chemical structure (i.e., chemical formula, name, and molecular weight), location within the library (i.e., plate number and coordinates within the plate), and Chembridge ID number. All subsequent tabs are labeled with the number of the specific plate that was screened (i.e., 2 corresponds to Plate 2, 3 to Plate 3, etc.). These tabs contain the percentage of time individual fish spent in the 28.5°C temperature zone for control, AITC, and drug-treated conditions, as well as summary statistics (mean, s.e.m., and N) for all of these groups. Each pool contains the eight drugs within a single column of the plate; Pool 2 corresponds to Column 2, Pool 3 to Column 3, and so on. Though the drug library was contained in 96-well plates, only Columns 2-11 of each plate contained drugs, thus Pools 1 and 12 are absent from this screen. [file 12915_2023_1573_MOESM1_ESM.xlsm]

## Sheet: KEY
ID	Code	Plate	Column	Row	Coordinates	Formula	Mol Weight	Name
5156943	N1349-1	0002	02	A	A02	C21H16N2O4S	392.437	4-methyl-N-[2-(4-oxo-4H-3,1-benzoxazin-2-yl)phenyl]benzenesulfonamide
5158499	N1349-1	0002	02	B	B02	C20H20N2O4	352.393	2-[4-(4-morpholinyl)-4-oxobutyl]-1H-benzo[de]isoquinoline-1,3(2H)-dione
5160395	N1349-1	0002	02	C	C02	C11H16O4	212.248	methyl 2-oxo-1-oxaspiro[4.5]decane-4-carboxylate
5161060	N1349-1	0002	02	D	D02	C15H13N3O	251.29	4-[5-(4-methylphenyl)-1,3,4-oxadiazol-2-yl]aniline
5161117	N1349-1	0002	02	E	E02	C15H15NO	225.293	N-(3-methylphenyl)-2-phenylacetamide
5162729	N1349-1	0002	02	F	F02	C14H10N2O	222.249	4-(2-quinoxalinyl)phenol
5163417	N1349-1	0002	02	G	G02	C12H11NO5	249.225	1-[(2-methoxybenzoyl)oxy]-2,5-pyrrolidinedione
5163556	N1349-1	0002	02	H	H02	C10H11BrO3	259.101	ethyl (4-bromophenoxy)acetate
5133887	N1349-1	0002	03	A	A03	C14H9BrN2OS	333.209	N-1,3-benzothiazol-2-yl-2-bromobenzamide
5133897	N1349-1	0002	03	B	B03	C13H9BrFNO	294.125	N-(4-bromophenyl)-2-fluorobenzamide
5133898	N1349-1	0002	03	C	C03	C10H7NO3	189.172	2-hydroxy-4-quinolinecarboxylic acid
5133908	N1349-1	0002	03	D	D03	C15H14ClNO3	291.737	3-{[(3-chlorophenyl)amino]carbonyl}bicyclo[2.2.1]hept-5-ene-2-carboxylic acid
5134756	N1349-1	0002	03	E	E03	C13H14N2O4	262.268	methyl 4-(4-hydroxyphenyl)-6-methyl-2-oxo-1,2,3,4-tetrahydro-5-pyrimidinecarboxylate
5136124	N1349-1	0002	03	F	F03	C21H23NO5	369.421	methyl 4-(1,3-benzodioxol-5-yl)-2,7,7-trimethyl-5-oxo-1,4,5,6,7,8-hexahydro-3-quinolinecarboxylate
5136135	N1349-1	0002	03	G	G03	C19H22N2O3	326.399	methyl 2,7,7-trimethyl-5-oxo-4-(4-pyridinyl)-1,4,5,6,7,8-hexahydro-3-quinolinecarboxylate
5136167	N1349-1	0002	03	H	H03	C14H14N2O4	274.279	5-acetyl-4-(1,3-benzodioxol-5-yl)-6-methyl-3,4-dihydro-2(1H)-pyrimidinone
5137258	N1349-1	0002	04	A	A04	C10H9Cl2NO	230.095	1-(2,5-dichlorophenyl)-2-pyrrolidinone
5137345	N1349-1	0002	04	B	B04	C10H11NO2	177.205	1-(4-hydroxyphenyl)-2-pyrrolidinone
5137635	N1349-1	0002	04	C	C04	C15H17NO5	291.306	dimethyl 4-(2-furyl)-2,6-dimethyl-1,4-dihydro-3,5-pyridinedicarboxylate
5137836	N1349-1	0002	04	D	D04	C13H13NO2	215.254	4-(4-methoxyphenoxy)aniline
5137880	N1349-1	0002	04	E	E04	C12H19NO4S	273.354	(4-cyclohexylphenyl)amine sulfate
5138874	N1349-1	0002	04	F	F04	C12H11F6NO3	331.217	methyl methyl{4-[2,2,2-trifluoro-1-hydroxy-1-(trifluoromethyl)ethyl]phenyl}carbamate
5138916	N1349-1	0002	04	G	G04	C14H16F3NO4	319.283	methyl 2-{4-[acetyl(ethyl)amino]phenyl}-3,3,3-trifluoro-2-hydroxypropanoate
5139049	N1349-1	0002	04	H	H04	C15H10ClNO	255.706	6-chloro-4-phenyl-2(1H)-quinolinone
5139616	N1349-1	0002	05	A	A05	C11H18ClNO	215.725	[2-(benzyloxy)ethyl]dimethylamine hydrochloride
5140025	N1349-1	0002	05	B	B05	C17H27NO3	293.41	methyl N-(1-adamantylcarbonyl)valinate
5140029	N1349-1	0002	05	C	C05	C15H15NO2	241.292	N-(4-methylphenyl)-2-phenoxyacetamide
5140040	N1349-1	0002	05	D	D05	C14H18N2OS	262.376	N-1,3-thiazol-2-yl-1-adamantanecarboxamide
5140055	N1349-1	0002	05	E	E05	C16H15NO4	285.302	methyl 4-[(4-methoxybenzoyl)amino]benzoate
5140089	N1349-1	0002	05	F	F05	C15H16O4	260.292	4-methyl-2-oxo-2H-chromen-7-yl pivalate
5140159	N1349-1	0002	05	G	G05	C17H14N2O3	294.313	2-(1,3-dioxo-1,3-dihydro-2H-isoindol-2-yl)-N-(2-methylphenyl)acetamide
5140662	N1349-1	0002	05	H	H05	C7H9N5	163.183	5,7-dimethyl[1,2,4]triazolo[1,5-a]pyrimidin-2-amine
5175101	N1349-1	0002	06	A	A06	C10H9NO2	175.189	2-methoxy-8-quinolinol
5175128	N1349-1	0002	06	B	B06	C10H9NO	159.189	7-methyl-8-quinolinol
5175158	N1349-1	0002	06	C	C06	C16H14N2O2S	298.366	4-methyl-N-5-quinolinylbenzenesulfonamide
5175477	N1349-1	0002	06	D	D06	C12H9N3O3S	275.288	ethyl 6-hydroxy[1,2,5]thiadiazolo[3,4-h]quinoline-7-carboxylate
5176375	N1349-1	0002	06	E	E06	C11H15NO2S	225.312	1-[(4-methylphenyl)sulfonyl]pyrrolidine
5176416	N1349-1	0002	06	F	F06	C13H13NO4	247.253	ethyl 2-anilino-4-oxo-4,5-dihydro-3-furancarboxylate
5181219	N1349-1	0002	06	G	G06	C17H15N3O3	309.327	N-{4-[6-(acetylamino)-1,3-benzoxazol-2-yl]phenyl}acetamide
5182303	N1349-1	0002	06	H	H06	C13H24N2O	224.349	N,N'-dicyclohexylurea
5182601	N1349-1	0002	07	A	A07	C13H13N3O	227.268	N-(6-methyl-2-pyridinyl)-N'-phenylurea
5185172	N1349-1	0002	07	B	B07	C8H7N3O2	177.164	1H-1,2,3-benzotriazol-1-ylacetic acid
5185340	N1349-1	0002	07	C	C07	C12H10FNO3	235.217	ethyl 6-fluoro-4-hydroxy-3-quinolinecarboxylate
5185374	N1349-1	0002	07	D	D07	C14H13ClN2O2	276.725	N-(5-chloro-2-pyridinyl)-2-(4-methylphenoxy)acetamide
5186007	N1349-1	0002	07	E	E07	C18H18ClNO3	331.802	7-{[(3-chloro-2-methylphenyl)amino]carbonyl}tricyclo[3.2.2.0~2,4~]non-8-ene-6-carboxylic acid
5187321	N1349-1	0002	07	F	F07	C13H16BrNOS	314.247	1-{[(3-bromobenzyl)thio]acetyl}pyrrolidine
5187324	N1349-1	0002	07	G	G07	C13H16BrNO2S	330.246	4-{[(3-bromobenzyl)thio]acetyl}morpholine
5187392	N1349-1	0002	07	H	H07	C21H22FN3O2	367.427	3-[4-(4-fluorophenyl)-1-piperazinyl]-1-(3-methylphenyl)-2,5-pyrrolidinedione
5190275	N1349-1	0002	08	A	A08	C14H12BrNO	290.162	3-bromo-N-(2-methylphenyl)benzamide
5190416	N1349-1	0002	08	B	B08	C8H6F2N2	168.147	2-(difluoromethyl)-1H-benzimidazole
5190498	N1349-1	0002	08	C	C08	C12H8BrFN2O	295.113	N-(5-bromo-2-pyridinyl)-4-fluorobenzamide
5190669	N1349-1	0002	08	D	D08	C9H11NO	149.194	5,6,7,8-tetrahydro-2(1H)-quinolinone
5191735	N1349-1	0002	08	E	E08	C13H17ClN2O	252.746	N-(4-chlorophenyl)-1-azepanecarboxamide
5191921	N1349-1	0002	08	F	F08	C14H13NO2	227.265	N-(4-phenoxyphenyl)acetamide
5192384	N1349-1	0002	08	G	G08	C15H20O2	232.325	2,5,5-trimethyl-3,4,4a,10b-tetrahydro-2H,5H-pyrano[3,2-c]chromene
5193585	N1349-1	0002	08	H	H08	C14H14N2O3S	290.343	ethyl 2-(benzoylamino)-4-methyl-1,3-thiazole-5-carboxylate
5193617	N1349-1	0002	09	A	A09	C11H12N2OS2	252.359	N-1,3-benzothiazol-2-yl-3-(methylthio)propanamide
5195073	N1349-1	0002	09	B	B09	C12H11FN2O2S	266.296	4-fluoro-N-(4-methyl-2-pyridinyl)benzenesulfonamide
5195083	N1349-1	0002	09	C	C09	C13H11F3N2O2S	316.304	4-amino-N-[3-(trifluoromethyl)phenyl]benzenesulfonamide
5203722	N1349-1	0002	09	D	D09	C16H15NO3	269.303	N-(2,3-dihydro-1,4-benzodioxin-6-yl)-3-methylbenzamide
5205447	N1349-1	0002	09	E	E09	C20H19NO4	337.379	N-(2,5-dimethoxyphenyl)-3-methoxy-2-naphthamide
5209264	N1349-1	0002	09	F	F09	C14H17NO	215.298	2-(8-methyl-3-oxabicyclo[3.3.1]non-7-en-2-yl)pyridine
5210335	N1349-1	0002	09	G	G09	C12H10N4OS2	290.368	2-(1H-benzimidazol-2-ylthio)-N-1,3-thiazol-2-ylacetamide
5210611	N1349-1	0002	09	H	H09	C19H22N2O3	326.399	N-[4-(acetylamino)phenyl]-4-butoxybenzamide
5211386	N1349-1	0002	10	A	A10	C16H17NO4S	319.382	N-(2,4-dimethylphenyl)-N-(phenylsulfonyl)glycine
5211561	N1349-1	0002	10	B	B10	C15H18ClN3O2	307.783	1-(4-chlorophenyl)-3-(4-methyl-1-piperazinyl)-2,5-pyrrolidinedione
5211609	N1349-1	0002	10	C	C10	C22H25N3O4	395.462	1-(4-methoxyphenyl)-3-[4-(2-methoxyphenyl)-1-piperazinyl]-2,5-pyrrolidinedione
5211788	N1349-1	0002	10	D	D10	C22H19NO3	345.402	2'-{[(1-phenylethyl)amino]carbonyl}-2-biphenylcarboxylic acid
5211974	N1349-1	0002	10	E	E10	C14H12Cl2N2O2	311.17	N-(4-amino-2-chloro-5-methoxyphenyl)-4-chlorobenzamide
5212341	N1349-1	0002	10	F	F10	C14H12N2OS2	288.393	4,6-dimethyl-2-{[2-oxo-2-(2-thienyl)ethyl]thio}nicotinonitrile
5212358	N1349-1	0002	10	G	G10	C13H16N2O2S	264.349	isopropyl [(3-cyano-4,6-dimethyl-2-pyridinyl)thio]acetate
5212399	N1349-1	0002	10	H	H10	C15H20N2OS	276.403	4-ethyl-7,7-dimethyl-2-(methylthio)-5-oxo-1,4,5,6,7,8-hexahydro-3-quinolinecarbonitrile
5238849	N1349-1	0002	11	A	A11	C16H20N2O	256.351	N-3-pyridinyl-1-adamantanecarboxamide
5238879	N1349-1	0002	11	B	B11	C19H17N3O3	335.366	1-allyl-4-hydroxy-N-(3-methyl-2-pyridinyl)-2-oxo-1,2-dihydro-3-quinolinecarboxamide
5240449	N1349-1	0002	11	C	C11	C17H14N2O	262.314	6,7-dihydroquinazolino[3,2-a][1]benzazepin-13(5H)-one
5240465	N1349-1	0002	11	D	D11	C15H12ClN3O	285.735	6-amino-5-(4-chlorobenzoyl)-2,3-dihydro-1H-pyrrolizine-7-carbonitrile
5240498	N1349-1	0002	11	E	E11	C12H12N2O4	248.24	1-(4-ethoxyphenyl)-2,4,6(1H,3H,5H)-pyrimidinetrione
5240564	N1349-1	0002	11	F	F11	C8H10N2O4	198.18	5-acetyl-6-hydroxy-1,3-dimethyl-2,4(1H,3H)-pyrimidinedione
5241858	N1349-1	0002	11	G	G11	C18H16N2O3	308.34	ethyl (1-oxo-4-phenyl-2(1H)-phthalazinyl)acetate
5241885	N1349-1	0002	11	H	H11	C18H17N3O	291.356	1-(4-morpholinyl)-4-phenylphthalazine
5322631	N1349-1	0003	02	A	A02	C18H20ClNO4	349.817	N-[2-(4-chlorophenyl)ethyl]-3,4,5-trimethoxybenzamide
5323903	N1349-1	0003	02	B	B02	C11H13NO5S	271.294	3-(4-morpholinylsulfonyl)benzoic acid
5324108	N1349-1	0003	02	C	C02	C16H14N2O3	282.302	N-(1,3-dioxo-2,3-dihydro-1H-benzo[de]isoquinolin-6-yl)-2-methylpropanamide
5324839	N1349-1	0003	02	D	D02	C20H21N3O3S	383.473	N-[4-(4-morpholinyl)phenyl]-2-(3-oxo-3,4-dihydro-2H-1,4-benzothiazin-2-yl)acetamide
5325949	N1349-1	0003	02	E	E02	C15H16N2O3S	304.37	ethyl 4-{[(2-methyl-1,3-thiazol-4-yl)acetyl]amino}benzoate
5326847	N1349-1	0003	02	F	F02	C15H17NO3S	291.372	N-(2-methoxybenzyl)-4-methylbenzenesulfonamide
5327517	N1349-1	0003	02	G	G02	C12H17NO4	239.274	N-(3-hydroxypropyl)-2,6-dimethoxybenzamide
5328913	N1349-1	0003	02	H	H02	C15H16N2O2	256.307	2-(4-methoxyphenyl)-N-(4-methyl-2-pyridinyl)acetamide
5329971	N1349-1	0003	03	A	A03	C13H18N2O	218.301	N-(6-methyl-2-pyridinyl)cyclohexanecarboxamide
5330006	N1349-1	0003	03	B	B03	C16H17NO	239.32	2-phenyl-N-(2-phenylethyl)acetamide
5330220	N1349-1	0003	03	C	C03	C15H23NO3	265.355	N-[2-(3,4-dimethoxyphenyl)ethyl]-2,2-dimethylpropanamide
5330285	N1349-1	0003	03	D	D03	C13H13NO3	231.253	N-(2-methoxybenzyl)-2-furamide
5330484	N1349-1	0003	03	E	E03	C17H18N2O2	282.345	4-(acetylamino)-N-(1-phenylethyl)benzamide
5331518	N1349-1	0003	03	F	F03	C16H17NO4	287.318	N-(3,4-dimethoxyphenyl)-2-phenoxyacetamide
5333336	N1349-1	0003	03	G	G03	C16H17NO3	271.319	N-benzyl-3,4-dimethoxybenzamide
5333689	N1349-1	0003	03	H	H03	C12H11ClN2O2S	282.751	4-chloro-N-(3-pyridinylmethyl)benzenesulfonamide
5243190	N1349-1	0003	04	A	A04	C22H27N3O2	365.479	2-(4-morpholinylmethyl)-3H-spiro[benzo[h]quinazoline-5,1'-cyclohexan]-4(6H)-one
5243417	N1349-1	0003	04	B	B04	C14H13BrN2O3S	369.239	N-(4-{[(4-bromophenyl)sulfonyl]amino}phenyl)acetamide
5243449	N1349-1	0003	04	C	C04	C15H22N2O3S	310.418	N-{4-[(2,6-dimethyl-1-piperidinyl)sulfonyl]phenyl}acetamide
5243862	N1349-1	0003	04	D	D04	C15H12N2O	236.276	4-methyl-2-phenyl-1(2H)-phthalazinone
5244633	N1349-1	0003	04	E	E04	C14H18N2O2	246.312	N-benzyl-N-methyl-2-(2-oxo-1-pyrrolidinyl)acetamide
5244664	N1349-1	0003	04	F	F04	C10H16N2O3	212.251	1-(4-morpholinylacetyl)-2-pyrrolidinone
5244698	N1349-1	0003	04	G	G04	C12H12ClNOS	253.753	3-chloro-N-propyl-1-benzothiophene-2-carboxamide
5244714	N1349-1	0003	04	H	H04	C16H19ClN4O3	350.808	1-[3-(4-morpholinyl)propyl]chromeno[3,4-d][1,2,3]triazol-4(1H)-one hydrochloride
5245257	N1349-1	0003	05	A	A05	C14H15NO4S	293.344	ethyl 2-(2-furoylamino)-4,5-dimethyl-3-thiophenecarboxylate
5245267	N1349-1	0003	05	B	B05	C14H10BrNO3	320.145	N-1,3-benzodioxol-5-yl-4-bromobenzamide
5245343	N1349-1	0003	05	C	C05	C14H10ClNO2S	291.758	3-chloro-N-(2-furylmethyl)-1-benzothiophene-2-carboxamide
5245514	N1349-1	0003	05	D	D05	C13H8ClFN2O2S	310.736	3-chloro-6-fluoro-N-(5-methyl-3-isoxazolyl)-1-benzothiophene-2-carboxamide
5245598	N1349-1	0003	05	E	E05	C11H10N2O3S	250.278	N-(5-acetyl-4-methyl-1,3-thiazol-2-yl)-2-furamide
5245599	N1349-1	0003	05	F	F05	C13H13NOS	231.319	N-(3,4-dimethylphenyl)-2-thiophenecarboxamide
5245627	N1349-1	0003	05	G	G05	C13H12N2O2	228.253	2-phenoxy-N-3-pyridinylacetamide
5245669	N1349-1	0003	05	H	H05	C15H11N3OS	281.338	N-(4-phenyl-1,3-thiazol-2-yl)isonicotinamide
5245688	N1349-1	0003	06	A	A06	C11H9BrN2O2	281.111	5-bromo-N-(6-methyl-2-pyridinyl)-2-furamide
5245706	N1349-1	0003	06	B	B06	C15H15BrN2O2	335.203	1-(5-bromo-2-furoyl)-4-phenylpiperazine
5245803	N1349-1	0003	06	C	C06	C9H10BrNO3	260.089	4-(5-bromo-2-furoyl)morpholine
5245808	N1349-1	0003	06	D	D06	C11H7Cl2NO2	256.09	N-(2,3-dichlorophenyl)-2-furamide
5245867	N1349-1	0003	06	E	E06	C12H10BrNO3	296.122	5-bromo-N-(3-methoxyphenyl)-2-furamide
5245885	N1349-1	0003	06	F	F06	C11H14BrNO2	272.144	5-bromo-N-cyclohexyl-2-furamide
5245916	N1349-1	0003	06	G	G06	C12H8Cl2N2O	267.116	3,4-dichloro-N-4-pyridinylbenzamide
5245990	N1349-1	0003	06	H	H06	C17H16N2OS	296.394	N-(3-cyano-4,5,6,7-tetrahydro-1-benzothien-2-yl)-2-phenylacetamide
5246001	N1349-1	0003	07	A	A07	C11H4F5NO2	277.152	N-(pentafluorophenyl)-2-furamide
5246002	N1349-1	0003	07	B	B07	C12H7BrN2O2S	323.17	N-1,3-benzothiazol-2-yl-5-bromo-2-furamide
5246071	N1349-1	0003	07	C	C07	C10H11Cl2NO	232.111	3,4-dichloro-N-isopropylbenzamide
5246082	N1349-1	0003	07	D	D07	C11H4F5NOS	293.217	N-(pentafluorophenyl)-2-thiophenecarboxamide
5246091	N1349-1	0003	07	E	E07	C14H11BrN2O2S	351.224	5-bromo-N-(3-cyano-4,5,6,7-tetrahydro-1-benzothien-2-yl)-2-furamide
5246315	N1349-1	0003	07	F	F07	C13H5F6NO	305.181	2-fluoro-N-(pentafluorophenyl)benzamide
5246330	N1349-1	0003	07	G	G07	C14H12FNO	229.256	N-benzyl-3-fluorobenzamide
5246350	N1349-1	0003	07	H	H07	C14H19FN2O2	266.318	3-fluoro-N-[3-(4-morpholinyl)propyl]benzamide
5268745	N1349-1	0003	08	A	A08	C20H25N3O	323.442	N-(4-{[4-(2-methylphenyl)-1-piperazinyl]methyl}phenyl)acetamide
5268963	N1349-1	0003	08	B	B08	C17H28N2O3	308.424	N,1-dimethyl-N-(2,3,4-trimethoxybenzyl)-4-piperidinamine
5269373	N1349-1	0003	08	C	C08	C20H32N2O4	364.489	N,N-diethyl-1-(3,4,5-trimethoxybenzyl)-3-piperidinecarboxamide
5271235	N1349-1	0003	08	D	D08	C14H16N2O2S	276.36	ethyl [(3-cyano-5,6,7,8-tetrahydro-2-quinolinyl)thio]acetate
5273275	N1349-1	0003	08	E	E08	C15H12N4O2	280.288	N-[4-(1H-1,2,3-benzotriazol-1-ylcarbonyl)phenyl]acetamide
5273928	N1349-1	0003	08	F	F08	C21H24N2O3	352.437	2-(2,3,4-trimethoxybenzyl)-2,3,4,9-tetrahydro-1H-beta-carboline
5275535	N1349-1	0003	08	G	G08	C17H17N3O2S	327.408	2-[(3-cyano-4,6-dimethyl-2-pyridinyl)thio]-N-(4-methoxyphenyl)acetamide
5275830	N1349-1	0003	08	H	H08	C19H19N3O2S	353.446	2-[(3-cyano-5,6,7,8-tetrahydro-2-quinolinyl)thio]-N-(4-methoxyphenyl)acetamide
5276318	N1349-1	0003	09	A	A09	C13H8F3N3OS2	343.351	2-{[3-cyano-6-(2-thienyl)-4-(trifluoromethyl)-2-pyridinyl]thio}acetamide
5276831	N1349-1	0003	09	B	B09	C15H15NO2S	273.356	1-(phenylsulfonyl)-1,2,3,4-tetrahydroquinoline
5277272	N1349-1	0003	09	C	C09	C13H13NO3	231.253	N-(4-ethoxyphenyl)-2-furamide
5278032	N1349-1	0003	09	D	D09	C15H12F3NO4	327.262	3-({[3-(trifluoromethyl)phenyl]amino}carbonyl)-7-oxabicyclo[2.2.1]hept-5-ene-2-carboxylic acid
5278794	N1349-1	0003	09	E	E09	C17H13N3O2S	323.376	2-(benzoylamino)-N-1,3-thiazol-2-ylbenzamide
5279968	N1349-1	0003	09	F	F09	C16H21NO4	291.35	2-{[(4-ethoxyphenyl)amino]carbonyl}cyclohexanecarboxylic acid
5280991	N1349-1	0003	09	G	G09	C13H18FNO	223.293	4-fluoro-N,N-diisopropylbenzamide
5281341	N1349-1	0003	09	H	H09	C14H15Cl2NO3	316.187	2-{[(2,5-dichlorophenyl)amino]carbonyl}cyclohexanecarboxylic acid
5285738	N1349-1	0003	10	A	A10	C18H16N2O3S	340.404	N-{4-[(1-naphthylamino)sulfonyl]phenyl}acetamide
5302140	N1349-1	0003	10	B	B10	C15H15NO3	257.292	3-(1-piperidinylcarbonyl)-2H-chromen-2-one
5303280	N1349-1	0003	10	C	C10	C18H19N3O3	325.37	1-(4-ethoxyphenyl)-3-[(3-pyridinylmethyl)amino]-2,5-pyrrolidinedione
5304233	N1349-1	0003	10	D	D10	C9H10N4	174.207	3-(4-methylphenyl)-1H-1,2,4-triazol-5-amine
5309041	N1349-1	0003	10	E	E10	C15H11BrF2N2S	369.233	N,4-bis(4-fluorophenyl)-1,3-thiazol-2-amine hydrobromide
5310132	N1349-1	0003	10	F	F10	C19H19NO4	325.368	2-(4-morpholinylcarbonyl)phenyl 2-methylbenzoate
5310195	N1349-1	0003	10	G	G10	C10H10O3	178.189	4-(allyloxy)benzoic acid
5311610	N1349-1	0003	10	H	H10	C19H19NO3	309.368	2'-(1-piperidinylcarbonyl)-2-biphenylcarboxylic acid
5311642	N1349-1	0003	11	A	A11	C13H9ClN2O3	276.681	2-{[(5-chloro-2-pyridinyl)amino]carbonyl}benzoic acid
5311645	N1349-1	0003	11	B	B11	C17H18N2O4	314.344	1-(4-ethoxyphenyl)-3-[(2-furylmethyl)amino]-2,5-pyrrolidinedione
5311658	N1349-1	0003	11	C	C11	C21H26N2O2	338.454	N'-benzyl-N,N-diisopropylterephthalamide
5311991	N1349-1	0003	11	D	D11	C24H22N2O2	370.455	N-(5-acetyl-10,11-dihydro-5H-dibenzo[b,f]azepin-3-yl)-2-phenylacetamide
5314455	N1349-1	0003	11	E	E11	C15H12ClNO4	305.72	N-1,3-benzodioxol-5-yl-2-(4-chlorophenoxy)acetamide
5314822	N1349-1	0003	11	F	F11	C8H7N3S	177.229	5-phenyl-1,3,4-thiadiazol-2-amine
5314898	N1349-1	0003	11	G	G11	C17H23ClN2O4S	386.901	2-chloro-N-cyclohexyl-5-(4-morpholinylsulfonyl)benzamide
5316887	N1349-1	0003	11	H	H11	C20H22N2O4	354.409	3-{[2-(3,4-dimethoxyphenyl)ethyl]amino}-1-phenyl-2,5-pyrrolidinedione
5317090	N1349-1	0004	02	A	A02	C17H17F3N2O3S	386.396	N~2~-[(4-methylphenyl)sulfonyl]-N~1~-[2-(trifluoromethyl)phenyl]alaninamide
5317309	N1349-1	0004	02	B	B02	C20H18N2O5	366.377	N-1,3-benzodioxol-5-yl-2-(1,3-dioxo-1,3-dihydro-2H-isoindol-2-yl)-3-methylbutanamide
5317916	N1349-1	0004	02	C	C02	C14H9N3O4S	315.31	N-[5-(1,3-benzodioxol-5-yl)-1,3,4-thiadiazol-2-yl]-2-furamide
5318332	N1349-1	0004	02	D	D02	C15H13ClN2O3S	336.799	methyl 4-(2-chlorophenyl)-5-cyano-6-(methylthio)-2-oxo-1,2,3,4-tetrahydro-3-pyridinecarboxylate
5319047	N1349-1	0004	02	E	E02	C13H14N2O2S	262.333	4-(2-furyl)-6-oxo-2-(propylthio)-1,4,5,6-tetrahydro-3-pyridinecarbonitrile
5319550	N1349-1	0004	02	F	F02	C12H9N5OS	271.302	N-(4-phenyl-1,3-thiazol-2-yl)-1H-1,2,4-triazole-3-carboxamide
5319985	N1349-1	0004	02	G	G02	C19H15F3N2O3	376.338	4-(1,3-dioxo-1,3-dihydro-2H-isoindol-2-yl)-N-[2-(trifluoromethyl)phenyl]butanamide
5322063	N1349-1	0004	02	H	H02	C18H14ClN3O2	339.784	1-(3-chlorophenyl)-3-(2-methyl-1H-benzimidazol-1-yl)-2,5-pyrrolidinedione
5246389	N1349-1	0004	03	A	A03	C14H9BrN2O2	317.144	5-bromo-N-8-quinolinyl-2-furamide
5246448	N1349-1	0004	03	B	B03	C12H18N2O3	238.289	N-[3-(4-morpholinyl)propyl]-2-furamide
5246451	N1349-1	0004	03	C	C03	C14H18Cl2N2O2	317.218	2,4-dichloro-N-[3-(4-morpholinyl)propyl]benzamide
5246469	N1349-1	0004	03	D	D03	C12H9FN2O	216.217	3-fluoro-N-3-pyridinylbenzamide
5246604	N1349-1	0004	03	E	E03	C16H13FN2OS	300.357	N-(3-cyano-4,5,6,7-tetrahydro-1-benzothien-2-yl)-3-fluorobenzamide
5246608	N1349-1	0004	03	F	F03	C10H8N2OS	204.252	N-3-pyridinyl-2-thiophenecarboxamide
5246716	N1349-1	0004	03	G	G03	C14H14N2O	226.28	N-(2-ethylphenyl)isonicotinamide
5246769	N1349-1	0004	03	H	H03	C13H9F3N2O	266.225	N-[3-(trifluoromethyl)phenyl]nicotinamide
5246832	N1349-1	0004	04	A	A04	C18H26N2O	286.421	N,N-dicyclohexylisonicotinamide
5246844	N1349-1	0004	04	B	B04	C10H9N3O2	203.202	N-(5-methyl-3-isoxazolyl)isonicotinamide
5246851	N1349-1	0004	04	C	C04	C12H17N3O2	235.288	N-[2-(4-morpholinyl)ethyl]isonicotinamide
5246857	N1349-1	0004	04	D	D04	C12H9FN2O	216.217	N-(3-fluorophenyl)isonicotinamide
5246873	N1349-1	0004	04	E	E04	C12H10ClNO2	235.672	N-(4-chlorobenzyl)-2-furamide
5246891	N1349-1	0004	04	F	F04	C12H5F5N2O	288.178	2,3,4,5,6-pentafluoro-N-4-pyridinylbenzamide
5247257	N1349-1	0004	04	G	G04	C16H18N2O4	302.333	3,4,5-trimethoxy-N-(3-methyl-2-pyridinyl)benzamide
5247503	N1349-1	0004	04	H	H04	C22H19N3O2	357.416	N-(1,5-dimethyl-3-oxo-2-phenyl-2,3-dihydro-1H-pyrazol-4-yl)-1-naphthamide
5247787	N1349-1	0004	05	A	A05	C15H19NOS	261.389	N-1-adamantyl-2-thiophenecarboxamide
5248737	N1349-1	0004	05	B	B05	C19H21N3O2	323.398	N-(7,7-dimethyl-5-oxo-5,6,7,8-tetrahydro-2-quinazolinyl)-3-phenylpropanamide
5248911	N1349-1	0004	05	C	C05	C15H13N3O	251.29	N-(2-phenyl-1H-benzimidazol-6-yl)acetamide
5249503	N1349-1	0004	05	D	D05	C16H16N2O2	268.318	4-(acetylamino)-N-(3-methylphenyl)benzamide
5249533	N1349-1	0004	05	E	E05	C15H20N2O2	260.339	4-(acetylamino)-N-cyclohexylbenzamide
5250003	N1349-1	0004	05	F	F05	C17H17BrN2O2	361.241	4-bromo-N-[4-(4-morpholinyl)phenyl]benzamide
5250781	N1349-1	0004	05	G	G05	C11H11N3OS	233.294	N-(4-methylphenyl)-N'-1,3-thiazol-2-ylurea
5250803	N1349-1	0004	05	H	H05	C14H15N3O2	257.295	N-(4-methoxyphenyl)-N'-(5-methyl-2-pyridinyl)urea
5250807	N1349-1	0004	06	A	A06	C12H16ClN3O	253.734	N-(4-chlorophenyl)-4-methyl-1-piperazinecarboxamide
5251407	N1349-1	0004	06	B	B06	C12H13N3OS	247.321	N-(5-methyl-1,3,4-thiadiazol-2-yl)-3-phenylpropanamide
5251472	N1349-1	0004	06	C	C06	C18H16N2O2S	324.404	N-(4-methoxyphenyl)-2-(2-quinolinylthio)acetamide
5252659	N1349-1	0004	06	D	D06	C12H13NO5	251.241	dimethyl 2-(acetylamino)terephthalate
5252723	N1349-1	0004	06	E	E06	C15H9ClN2O3	300.704	4-chloro-N-(1,3-dioxo-2,3-dihydro-1H-isoindol-5-yl)benzamide
5252735	N1349-1	0004	06	F	F06	C12H15ClN2O2	254.719	N-(4-chlorophenyl)-2-(4-morpholinyl)acetamide
5253608	N1349-1	0004	06	G	G06	C8H7NO4S	213.213	3-(methylsulfonyl)-1,3-benzoxazol-2(3H)-one
5253879	N1349-1	0004	06	H	H06	C18H13N5	299.338	2-amino-1-benzyl-1H-pyrrolo[2,3-b]quinoxaline-3-carbonitrile
5254081	N1349-1	0004	07	A	A07	C20H21ClN2O2	356.856	5-(4-morpholinylacetyl)-5H-dibenzo[b,f]azepine hydrochloride
5254556	N1349-1	0004	07	B	B07	C18H17NO4	311.34	ethyl 2-amino-7-hydroxy-4-phenyl-4H-chromene-3-carboxylate
5255018	N1349-1	0004	07	C	C07	C10H6N4O2	214.185	2-(4H-1,2,4-triazol-3-yl)-1H-isoindole-1,3(2H)-dione
5255410	N1349-1	0004	07	D	D07	C12H16N2O2	220.274	N-[4-(4-morpholinyl)phenyl]acetamide
5255841	N1349-1	0004	07	E	E07	C19H18ClNO2	327.814	3-(4-chlorobenzyl)-1-(2,5-dimethylphenyl)-2,5-pyrrolidinedione
5256302	N1349-1	0004	07	F	F07	C11H8N4O3	244.211	7-(2-furyl)-4,5-dihydro-6H-imidazo[4,5-e][2,1,3]benzoxadiazol-6-ol
5256315	N1349-1	0004	07	G	G07	C15H20N4O4	320.351	6a-(4-morpholinyl)-5,6a,7,8,9,9a-hexahydrocyclopenta[b][1,2,5]oxadiazolo[3,4-e]indol-9b(4H)-ol 6-oxide
5256373	N1349-1	0004	07	H	H07	C9H8N4O	188.19	8-methyl-4,5-dihydro[1,2,5]oxadiazolo[3,4-f]cinnoline
5256832	N1349-1	0004	08	A	A08	C17H21BrN4O2	393.287	2-[4-(5-bromo-2,4-dimethoxybenzyl)-1-piperazinyl]pyrimidine
5257105	N1349-1	0004	08	B	B08	C18H23N3O2	313.403	2-ethoxy-4-{[4-(2-pyridinyl)-1-piperazinyl]methyl}phenol
5257404	N1349-1	0004	08	C	C08	C15H14FNO	243.283	N-ethyl-2-fluoro-N-phenylbenzamide
5257510	N1349-1	0004	08	D	D08	C14H14ClNO4S	327.789	N-(4-chloro-2,5-dimethoxyphenyl)benzenesulfonamide
5257711	N1349-1	0004	08	E	E08	C19H24N2O	296.416	4-{[4-(2,3-dimethylphenyl)-1-piperazinyl]methyl}phenol
5257904	N1349-1	0004	08	F	F08	C16H19NO3	273.335	7-hydroxy-4-methyl-8-(1-piperidinylmethyl)-2H-chromen-2-one
5258075	N1349-1	0004	08	G	G08	C19H23FN2O2	330.406	1-(2,3-dimethoxybenzyl)-4-(2-fluorophenyl)piperazine
5258173	N1349-1	0004	08	H	H08	C7H12N4O	168.2	4-ethoxy-N,6-dimethyl-1,3,5-triazin-2-amine
5258379	N1349-1	0004	09	A	A09	C21H27NO4	357.454	2-(3-ethoxy-4-methoxybenzyl)-6,7-dimethoxy-1,2,3,4-tetrahydroisoquinoline
5259042	N1349-1	0004	09	B	B09	C18H21ClN2O2	332.833	5-{[4-(4-chlorophenyl)-1-piperazinyl]methyl}-2-methoxyphenol
5259134	N1349-1	0004	09	C	C09	C19H24N2O2	312.415	4-[(4-benzyl-1-piperazinyl)methyl]-2-methoxyphenol
5259193	N1349-1	0004	09	D	D09	C15H14ClNO3	291.737	N-(4-chlorophenyl)-2,6-dimethoxybenzamide
5259235	N1349-1	0004	09	E	E09	C11H17NS	195.329	1-(2-thienylmethyl)azepane
5259899	N1349-1	0004	09	F	F09	C17H22N4	282.392	2-[4-(2,5-dimethylbenzyl)-1-piperazinyl]pyrimidine
5259957	N1349-1	0004	09	G	G09	C20H26N2O3	342.442	1-(2,4-dimethoxybenzyl)-4-(2-methoxyphenyl)piperazine
5260084	N1349-1	0004	09	H	H09	C19H18N2O4	338.366	3,4,5-trimethoxy-N-8-quinolinylbenzamide
5260546	N1349-1	0004	10	A	A10	C12H17NO2S	239.339	2-methoxy-4-(4-thiomorpholinylmethyl)phenol
5260611	N1349-1	0004	10	B	B10	C13H11NO4	245.237	2-[2-furoyl(methyl)amino]benzoic acid
5260628	N1349-1	0004	10	C	C10	C17H14F3N3O2	349.315	2-(3-oxo-1,2,3,4-tetrahydro-2-quinoxalinyl)-N-[4-(trifluoromethyl)phenyl]acetamide
5260719	N1349-1	0004	10	D	D10	C18H18Cl2N2O2	365.262	1-(2,4-dichlorobenzoyl)-4-(2-methoxyphenyl)piperazine
5260947	N1349-1	0004	10	E	E10	C17H17ClN2O4	348.789	4-(acetylamino)-N-(4-chloro-2,5-dimethoxyphenyl)benzamide
5261138	N1349-1	0004	10	F	F10	C15H24N2O	248.371	1-(2-ethoxybenzyl)-4-ethylpiperazine
5261195	N1349-1	0004	10	G	G10	C17H25NO3	291.394	ethyl 1-(2-ethoxybenzyl)-4-piperidinecarboxylate
5261233	N1349-1	0004	10	H	H10	C17H25NO4	307.393	ethyl 1-(2,3-dimethoxybenzyl)-3-piperidinecarboxylate
5261824	N1349-1	0004	11	A	A11	C18H30ClNO3	343.898	1-(2,6-dimethyl-4-morpholinyl)-3-(4-propylphenoxy)-2-propanol hydrochloride
5261945	N1349-1	0004	11	B	B11	C14H15NO2S	261.345	N-(2,6-dimethylphenyl)benzenesulfonamide
5261982	N1349-1	0004	11	C	C11	C15H23NO3	265.355	4-(1-azepanylmethyl)-2,6-dimethoxyphenol
5262001	N1349-1	0004	11	D	D11	C12H16N2O4S	284.336	N-[4-(4-morpholinylsulfonyl)phenyl]acetamide
5262534	N1349-1	0004	11	E	E11	C21H26N2O4	370.452	1-(1,3-benzodioxol-5-ylmethyl)-4-(3,4-dimethoxybenzyl)piperazine
5262567	N1349-1	0004	11	F	F11	C15H9NO4	267.243	2-(benzoyloxy)-1H-isoindole-1,3(2H)-dione
5263069	N1349-1	0004	11	G	G11	C14H15NS	229.346	2-(3-thienylmethyl)-1,2,3,4-tetrahydroisoquinoline
5263163	N1349-1	0004	11	H	H11	C17H17NO4	299.329	methyl 4-{[(4-methoxyphenyl)acetyl]amino}benzoate
5263268	N1349-1	0005	02	A	A02	C16H23NO3	277.367	ethyl 1-(4-methoxybenzyl)-2-piperidinecarboxylate
5264152	N1349-1	0005	02	B	B02	C7H10N2O2	154.17	1,3,5-trimethyl-1H-pyrazole-4-carboxylic acid
5264167	N1349-1	0005	02	C	C02	C20H18N2O2	318.379	N,1-dibenzyl-2-oxo-1,2-dihydro-3-pyridinecarboxamide
5264844	N1349-1	0005	02	D	D02	C11H17NS	195.329	1-(3-thienylmethyl)azepane
5265579	N1349-1	0005	02	E	E02	C16H14FNO3	287.293	ethyl 4-[(2-fluorobenzoyl)amino]benzoate
5266745	N1349-1	0005	02	F	F02	C16H14ClNO3	303.748	ethyl 4-[(2-chlorobenzoyl)amino]benzoate
5267903	N1349-1	0005	02	G	G02	C16H20N2S	272.415	1-(2-methylphenyl)-4-(2-thienylmethyl)piperazine
5268267	N1349-1	0005	02	H	H02	C13H17NO4	251.285	4-(2,6-dimethoxybenzoyl)morpholine
5163559	N1349-1	0005	03	A	A03	C9H10O4	182.178	(4-methoxyphenoxy)acetic acid
5163611	N1349-1	0005	03	B	B03	C17H17N3O3S	343.407	2-(1,3-dioxo-1,3-dihydro-2H-isoindol-2-yl)-4-methyl-N-1,3-thiazol-2-ylpentanamide
5163623	N1349-1	0005	03	C	C03	C14H16N2O3	260.295	methyl N-acetyltryptophanate
5163673	N1349-1	0005	03	D	D03	C19H18N2O4S	370.43	4-[2-phenyl-4-(phenylsulfonyl)-1,3-oxazol-5-yl]morpholine
5169029	N1349-1	0005	03	E	E03	C17H14O5	298.298	(2,5-dimethoxyphenyl)(5-hydroxy-1-benzofuran-3-yl)methanone
5172414	N1349-1	0005	03	F	F03	C20H18N4O2	346.392	N,N'-bis(4-methyl-2-pyridinyl)terephthalamide
5173957	N1349-1	0005	03	G	G03	C11H12N2O3S	252.294	4-methyl-N-(5-methyl-3-isoxazolyl)benzenesulfonamide
5175081	N1349-1	0005	03	H	H03	C10H10N2O	174.204	2-(methylamino)-8-quinolinol
5354131	N1349-1	0005	04	A	A04	C12H9N3O2S2	291.352	2-(1,3-benzoxazol-2-ylthio)-N-1,3-thiazol-2-ylacetamide
5354217	N1349-1	0005	04	B	B04	C14H24N6O2	308.386	N-isopropyl-4,6-di-4-morpholinyl-1,3,5-triazin-2-amine
5354838	N1349-1	0005	04	C	C04	C17H14F3N3OS	365.38	2-[(5-methyl-1H-benzimidazol-2-yl)thio]-N-[2-(trifluoromethyl)phenyl]acetamide
5354869	N1349-1	0005	04	D	D04	C17H19N3O4S	361.423	4-methyl-3-(4-morpholinylsulfonyl)-N-3-pyridinylbenzamide
5355364	N1349-1	0005	04	E	E04	C12H13NO4S	267.306	N-(2-furylmethyl)-4-methoxybenzenesulfonamide
5356333	N1349-1	0005	04	F	F04	C13H17BrN2O2	313.197	2-bromo-N-[2-(4-morpholinyl)ethyl]benzamide
5356987	N1349-1	0005	04	G	G04	C11H13N5O2	247.259	4,6-dimethoxy-N-(3-pyridinylmethyl)-1,3,5-triazin-2-amine
5357172	N1349-1	0005	04	H	H04	C16H15Cl2NO4	356.208	2-(2,4-dichlorophenoxy)-N-(2,4-dimethoxyphenyl)acetamide
5357564	N1349-1	0005	05	A	A05	C16H14N2OS2	314.431	2-(1,3-benzothiazol-2-ylthio)-N-benzylacetamide
5357776	N1349-1	0005	05	B	B05	C18H21ClN2O3S	380.897	N-benzyl-2-chloro-5-[(diethylamino)sulfonyl]benzamide
5357842	N1349-1	0005	05	C	C05	C17H26N2O	274.41	N-mesityl-3-(1-piperidinyl)propanamide
5358050	N1349-1	0005	05	D	D05	C20H23NO5	357.41	6,7-dimethoxy-2-[(7-methoxy-1,3-benzodioxol-5-yl)methyl]-1,2,3,4-tetrahydroisoquinoline
5358144	N1349-1	0005	05	E	E05	C7H8INO2S	297.116	N-(2-iodophenyl)methanesulfonamide
5358466	N1349-1	0005	05	F	F05	C13H17ClN2O2	268.746	1-[3-(3-methoxyphenoxy)propyl]-1H-imidazole hydrochloride
5358533	N1349-1	0005	05	G	G05	C20H18O7	370.362	4-methyl-2-oxo-2H-chromen-7-yl 3,4,5-trimethoxybenzoate
5358975	N1349-1	0005	05	H	H05	C19H21NO6	359.382	ethyl 3-[(3,4,5-trimethoxybenzoyl)amino]benzoate
5360051	N1349-1	0005	06	A	A06	C13H12BrN3O3	338.163	3-bromo-N-(2,6-dimethoxy-4-pyrimidinyl)benzamide
5360201	N1349-1	0005	06	B	B06	C17H14N2O3S2	358.441	2-(1,3-benzothiazol-2-ylthio)-N-(2,3-dihydro-1,4-benzodioxin-6-yl)acetamide
5361438	N1349-1	0005	06	C	C06	C17H12BrNO4	374.193	N-(4-bromophenyl)-6-methoxy-2-oxo-2H-chromene-3-carboxamide
5361574	N1349-1	0005	06	D	D06	C19H18N4O3	350.38	2-{2-oxo-2-[4-(2-pyridinyl)-1-piperazinyl]ethyl}-1H-isoindole-1,3(2H)-dione
5363579	N1349-1	0005	06	E	E06	C21H26N2O2	338.454	N,N'-[methylenebis(2,6-dimethyl-4,1-phenylene)]diacetamide
5364070	N1349-1	0005	06	F	F06	C17H16N2O3S	328.393	N-(4-methoxyphenyl)-2-(3-oxo-3,4-dihydro-2H-1,4-benzothiazin-2-yl)acetamide
5364647	N1349-1	0005	06	G	G06	C16H23NO4	293.366	N-cyclohexyl-3,4,5-trimethoxybenzamide
5367572	N1349-1	0005	06	H	H06	C15H12N2O4	284.274	2-(1,3-dioxo-1,3-dihydro-2H-isoindol-2-yl)-N-(2-furylmethyl)acetamide
5373118	N1349-1	0005	07	A	A07	C12H17NO4S	271.338	6,7-dimethoxy-2-(methylsulfonyl)-1,2,3,4-tetrahydroisoquinoline
5373278	N1349-1	0005	07	B	B07	C19H25N3O3S	375.493	N,N-diethyl-2-{[5-ethyl-4-hydroxy-1-(2-methylphenyl)-6-oxo-1,6-dihydro-2-pyrimidinyl]thio}acetamide
5373557	N1349-1	0005	07	C	C07	C9H7ClN2OS	226.686	N-(4-chloro-1,3-benzothiazol-2-yl)acetamide
5376762	N1349-1	0005	07	D	D07	C16H10O4	266.256	phenyl 2-oxo-2H-chromene-3-carboxylate
5377282	N1349-1	0005	07	E	E07	C16H17N3O2	283.333	4-(methoxymethyl)-2-[(2-methoxyphenyl)amino]-6-methylnicotinonitrile
5378250	N1349-1	0005	07	F	F07	C19H20N2O4	340.382	N-(2,4-dimethoxyphenyl)-5-oxo-1-phenyl-3-pyrrolidinecarboxamide
5380235	N1349-1	0005	07	G	G07	C16H15F3N2O4	356.304	4-(trifluoromethyl)-6-[2-(3,4,5-trimethoxyphenyl)vinyl]-2(1H)-pyrimidinone
5397340	N1349-1	0005	07	H	H07	C23H30N2O4	398.507	1-(4-ethylbenzyl)-4-(3,4,5-trimethoxybenzoyl)piperazine
5397433	N1349-1	0005	08	A	A08	C18H22N2O4	330.387	1-(3,5-dimethoxybenzoyl)-4-(2-furylmethyl)piperazine
5398973	N1349-1	0005	08	B	B08	C18H16N2O6	356.338	2-(1,3-benzodioxol-5-yl)-5-(2,3,4-trimethoxyphenyl)-1,3,4-oxadiazole
5400267	N1349-1	0005	08	C	C08	C15H14N2O4S	318.354	2-(2-thienyl)-5-(3,4,5-trimethoxyphenyl)-1,3,4-oxadiazole
5402916	N1349-1	0005	08	D	D08	C11H13ClN2O	224.692	N-(4-chlorophenyl)-1-pyrrolidinecarboxamide
5404441	N1349-1	0005	08	E	E08	C19H23NO6	361.398	3,4,5-trimethoxy-N-[2-(2-methoxyphenoxy)ethyl]benzamide
5404514	N1349-1	0005	08	F	F08	C15H12BrNO3	334.172	N-(1,3-benzodioxol-5-ylmethyl)-4-bromobenzamide
5406696	N1349-1	0005	08	G	G08	C11H13ClO3	228.677	2-chlorophenyl isobutyl carbonate
5410971	N1349-1	0005	08	H	H08	C20H24N2O3	340.426	methyl 4-{[4-(2-methoxyphenyl)-1-piperazinyl]methyl}benzoate
5413525	N1349-1	0005	09	A	A09	C17H24BrNO4	386.289	ethyl 1-(2-bromo-4,5-dimethoxybenzyl)-4-piperidinecarboxylate
5415544	N1349-1	0005	09	B	B09	C20H20FN3	321.401	4-{[4-(2-fluorophenyl)-1-piperazinyl]methyl}quinoline
5416837	N1349-1	0005	09	C	C09	C15H23BrN2O3	359.266	2-[4-(2-bromo-4,5-dimethoxybenzyl)-1-piperazinyl]ethanol
5420367	N1349-1	0005	09	D	D09	C16H20N2O	256.351	1-(2-furylmethyl)-4-(4-methylphenyl)piperazine
5421348	N1349-1	0005	09	E	E09	C14H22N2	218.345	N,N-dimethyl-4-(1-piperidinylmethyl)aniline
5421516	N1349-1	0005	09	F	F09	C12H17NO2	207.275	4-(4-methoxybenzyl)morpholine
5421726	N1349-1	0005	09	G	G09	C17H21NO3	287.362	6,7-dimethoxy-2-[(5-methyl-2-furyl)methyl]-1,2,3,4-tetrahydroisoquinoline
5422032	N1349-1	0005	09	H	H09	C15H22N2	230.356	1-(2-methyl-2-buten-1-yl)-4-phenylpiperazine
5422819	N1349-1	0005	10	A	A10	C17H26N2O4	322.408	ethyl 4-(3-ethoxy-4-methoxybenzyl)-1-piperazinecarboxylate
5423211	N1349-1	0005	10	B	B10	C19H23NO3	313.4	4-[4-(benzyloxy)-3-methoxybenzyl]morpholine
5423443	N1349-1	0005	10	C	C10	C14H21NO	219.33	1-(4-methoxy-3-methylbenzyl)piperidine
5423685	N1349-1	0005	10	D	D10	C17H23NO3	289.378	2-(3,4-dimethoxyphenyl)-N-methyl-N-[(5-methyl-2-furyl)methyl]ethanamine
5425369	N1349-1	0005	10	E	E10	C13H19NO2	221.302	1-(3,4-dimethoxybenzyl)pyrrolidine
5428099	N1349-1	0005	10	F	F10	C14H18N4O	258.326	2-{4-[(5-methyl-2-furyl)methyl]-1-piperazinyl}pyrimidine
5430795	N1349-1	0005	10	G	G10	C13H19NO	205.302	4-(2,4-dimethylbenzyl)morpholine
5431361	N1349-1	0005	10	H	H10	C12H24N2	196.338	(3-cyclohexen-1-ylmethyl)[2-(dimethylamino)ethyl]methylamine
5432005	N1349-1	0005	11	A	A11	C13H20N2	204.318	N,N-dimethyl-4-(1-pyrrolidinylmethyl)aniline
5453180	N1349-1	0005	11	B	B11	C14H25NO	223.361	2-adamantyl(3-methoxypropyl)amine
5454155	N1349-1	0005	11	C	C11	C17H21NO3	287.362	(3-methylphenyl)(2,4,5-trimethoxybenzyl)amine
5455473	N1349-1	0005	11	D	D11	C15H23NO2S	281.42	4-[2-(3,4-dimethoxyphenyl)-1-methylethyl]thiomorpholine
5455771	N1349-1	0005	11	E	E11	C16H19NO2S	289.399	(3,4-dimethoxybenzyl)[2-(methylthio)phenyl]amine
5456484	N1349-1	0005	11	F	F11	C16H17F2NO3	309.316	(3,4-difluorophenyl)(3,4,5-trimethoxybenzyl)amine
5456644	N1349-1	0005	11	G	G11	C15H17NO	227.309	(4-methoxybenzyl)(3-methylphenyl)amine
5457087	N1349-1	0005	11	H	H11	C16H23ClN2	278.828	N-(3-pyridinylmethyl)-2-adamantanamine hydrochloride
5344383	N1349-1	0006	04	A	A04	C17H19FN2O3S	350.415	3-[(diethylamino)sulfonyl]-N-(3-fluorophenyl)benzamide
5344447	N1349-1	0006	04	B	B04	C15H11FN2OS2	318.394	2-(1,3-benzothiazol-2-ylthio)-N-(2-fluorophenyl)acetamide
5344707	N1349-1	0006	04	C	C04	C21H26N2O4	370.452	1-(2-ethoxyphenyl)-4-[(7-methoxy-1,3-benzodioxol-5-yl)methyl]piperazine
5345112	N1349-1	0006	04	D	D04	C15H17NO3S	291.372	4-methoxy-N-(2-phenylethyl)benzenesulfonamide
5345671	N1349-1	0006	04	E	E04	C15H13NO5S	319.339	dimethyl 2-[(2-thienylcarbonyl)amino]terephthalate
5345778	N1349-1	0006	04	F	F04	C16H19NO3S	305.399	N-ethyl-4-methoxy-N-(2-methylphenyl)benzenesulfonamide
5345804	N1349-1	0006	04	G	G04	C8H7ClN2O2S	230.674	4-chloro-N-(cyanomethyl)benzenesulfonamide
5346056	N1349-1	0006	04	H	H04	C16H14N2O2S	298.366	2-(1,3-benzoxazol-2-ylthio)-N-benzylacetamide
5346258	N1349-1	0006	05	A	A05	C18H19ClN2O4S	394.88	4-chloro-N-(3-methylphenyl)-3-(4-morpholinylsulfonyl)benzamide
5346445	N1349-1	0006	05	B	B05	C11H9ClN2O3S	284.723	methyl {[5-(2-chlorophenyl)-1,3,4-oxadiazol-2-yl]thio}acetate
5346998	N1349-1	0006	05	C	C05	C13H22N2O	222.333	N-(4-methoxybenzyl)-N,N',N'-trimethyl-1,2-ethanediamine
5347119	N1349-1	0006	05	D	D05	C15H18N2O3	274.322	N-[4-(tert-butylamino)-2-oxo-2H-chromen-3-yl]acetamide
5347200	N1349-1	0006	05	E	E05	C8H9Cl2NO2S	254.136	2,5-dichloro-N,N-dimethylbenzenesulfonamide
5347296	N1349-1	0006	05	F	F05	C19H22N2O	294.4	1-benzyl-4-(4-methylbenzoyl)piperazine
5347331	N1349-1	0006	05	G	G05	C15H14BrNO2	320.188	2-bromo-N-(4-methoxybenzyl)benzamide
5347651	N1349-1	0006	05	H	H05	C16H15NO3	269.303	methyl 2-[(2-methylbenzoyl)amino]benzoate
5347932	N1349-1	0006	06	A	A06	C15H21NO5S	327.402	ethyl 1-[(4-methoxyphenyl)sulfonyl]-4-piperidinecarboxylate
5348324	N1349-1	0006	06	B	B06	C17H13NOS	279.363	N-2-biphenylyl-2-thiophenecarboxamide
5348656	N1349-1	0006	06	C	C06	C11H10BrN3OS2	344.254	N-(4-bromophenyl)-2-[(5-methyl-1,3,4-thiadiazol-2-yl)thio]acetamide
5348784	N1349-1	0006	06	D	D06	C13H15Cl2NO3	304.175	2-(2,4-dichlorophenoxy)-N-(tetrahydro-2-furanylmethyl)acetamide
5348971	N1349-1	0006	06	E	E06	C16H13N3O3S	327.364	2-(1H-benzimidazol-2-ylthio)-N-1,3-benzodioxol-5-ylacetamide
5348994	N1349-1	0006	06	F	F06	C12H11FN2O2S	266.296	4-fluoro-N-(2-pyridinylmethyl)benzenesulfonamide
5349134	N1349-1	0006	06	G	G06	C18H19NO2	281.358	1-[(4-methoxyphenyl)acetyl]-1,2,3,4-tetrahydroquinoline
5349254	N1349-1	0006	06	H	H06	C14H17N3O	243.311	N-[3-(1H-imidazol-1-yl)propyl]-2-methylbenzamide
5349507	N1349-1	0006	07	A	A07	C20H17NO	287.365	N-2-biphenylyl-2-phenylacetamide
5349565	N1349-1	0006	07	B	B07	C16H20N2	240.351	N-methyl-N-(2-methylbenzyl)-2-(2-pyridinyl)ethanamine
5349986	N1349-1	0006	07	C	C07	C16H14N2O3S	314.366	2-(1,3-benzoxazol-2-ylthio)-N-(3-methoxyphenyl)acetamide
5350528	N1349-1	0006	07	D	D07	C15H24N2O	248.371	2-[4-(4-ethylbenzyl)-1-piperazinyl]ethanol
5350611	N1349-1	0006	07	E	E07	C17H14ClNO5	347.758	dimethyl 2-[(2-chlorobenzoyl)amino]terephthalate
5350632	N1349-1	0006	07	F	F07	C17H19NO3	285.346	N-(2-ethoxyphenyl)-2-(4-methoxyphenyl)acetamide
5350787	N1349-1	0006	07	G	G07	C14H15NO4S	293.344	4-methoxy-N-(3-methoxyphenyl)benzenesulfonamide
5350840	N1349-1	0006	07	H	H07	C14H13ClN2O3	292.724	N-(4-chloro-2,5-dimethoxyphenyl)nicotinamide
5350907	N1349-1	0006	08	A	A08	C16H16ClNO4S2	385.891	1-({3-[(4-chlorophenyl)sulfonyl]phenyl}sulfonyl)pyrrolidine
5351159	N1349-1	0006	08	B	B08	C14H8Cl2F3NO	334.127	2,4-dichloro-N-[2-(trifluoromethyl)phenyl]benzamide
5351469	N1349-1	0006	08	C	C08	C13H14N2O3S	278.332	2-(ethylthio)-6-hydroxy-3-(2-methoxyphenyl)-4(3H)-pyrimidinone
5351548	N1349-1	0006	08	D	D08	C17H19NO	253.347	N-(2-ethyl-6-methylphenyl)-2-methylbenzamide
5351585	N1349-1	0006	08	E	E08	C12H16Cl2N2O3S	339.243	2,5-dichloro-N-[2-(4-morpholinyl)ethyl]benzenesulfonamide
5351638	N1349-1	0006	08	F	F08	C16H15N3OS	297.381	2-(1H-benzimidazol-2-ylthio)-N-benzylacetamide
5352718	N1349-1	0006	08	G	G08	C15H18BrNO3	340.22	ethyl 1-(2-bromobenzoyl)-4-piperidinecarboxylate
5353917	N1349-1	0006	08	H	H08	C14H17N3O4S2	355.437	ethyl 1-(2,1,3-benzothiadiazol-4-ylsulfonyl)-4-piperidinecarboxylate
5461254	N1349-1	0006	02	A	A02	C14H11F2NO2	263.246	(1,3-benzodioxol-5-ylmethyl)(3,4-difluorophenyl)amine
5461792	N1349-1	0006	02	B	B02	C17H26N2O3	306.408	3-{[2-(3,4-dimethoxyphenyl)-1-methylethyl]amino}-2-azepanone
5463911	N1349-1	0006	02	C	C02	C17H26N2O3	306.408	ethyl 4-{[2-(2-methoxyphenyl)ethyl]amino}-1-piperidinecarboxylate
5467474	N1349-1	0006	02	D	D02	C13H14N2O3S	278.332	2-(3,4-dimethoxyphenyl)-N-1,3-thiazol-2-ylacetamide
5468544	N1349-1	0006	02	E	E02	C22H20N2O4	376.416	4-methoxy-3-[(4-methoxybenzoyl)amino]-N-phenylbenzamide
5468885	N1349-1	0006	02	F	F02	C15H13ClN2O2	288.736	2-chloro-5-[(3-methylbenzoyl)amino]benzamide
5470071	N1349-1	0006	02	G	G02	C15H20ClNO5	329.783	1-[2-(2-chloro-6-methylphenoxy)ethyl]pyrrolidine oxalate
5470244	N1349-1	0006	02	H	H02	C19H23NO4	329.399	methyl 2,7,7-trimethyl-4-(5-methyl-2-furyl)-5-oxo-1,4,5,6,7,8-hexahydro-3-quinolinecarboxylate
5471296	N1349-1	0006	03	A	A03	C16H25NO5	311.381	[2-(3,4-dimethylphenoxy)ethyl]diethylamine oxalate
5475173	N1349-1	0006	03	B	B03	C17H19NO3	285.346	1,1'-[1-(4-methoxyphenyl)-2,5-dimethyl-1H-pyrrole-3,4-diyl]diethanone
5475668	N1349-1	0006	03	C	C03	C21H25NO4	355.438	ethyl 4-(2-ethoxyphenyl)-2-methyl-5-oxo-1,4,5,6,7,8-hexahydro-3-quinolinecarboxylate
5476464	N1349-1	0006	03	D	D03	C11H9ClN2OS	252.724	N-[4-(4-chlorophenyl)-1,3-thiazol-2-yl]acetamide
5476756	N1349-1	0006	03	E	E03	C15H23NO2	249.356	4-[3-(2,5-dimethylphenoxy)propyl]morpholine
5477455	N1349-1	0006	03	F	F03	C13H18ClNO2	255.747	4-[2-(2-chloro-4-methylphenoxy)ethyl]morpholine
5477748	N1349-1	0006	03	G	G03	C18H20N2O4	328.371	N-[4-(acetylamino)-2,5-dimethoxyphenyl]-3-methylbenzamide
5479390	N1349-1	0006	03	H	H03	C16H11FN2O	266.277	4-fluoro-N-5-quinolinylbenzamide
5482725	N1349-1	0006	09	A	A09	C12H12N2O2S	248.306	[2-(allylthio)-1H-benzimidazol-1-yl]acetic acid
5482954	N1349-1	0006	09	B	B09	C19H16N2O3S	352.415	N-benzyl-N-methyl-2-oxo-1,2-dihydrobenzo[cd]indole-6-sulfonamide
5487175	N1349-1	0006	09	C	C09	C14H11N3O2S	285.327	N-(5-benzyl-1,3,4-thiadiazol-2-yl)-2-furamide
5490265	N1349-1	0006	09	D	D09	C10H10N2O2S	222.267	3-(1H-benzimidazol-2-ylthio)propanoic acid
5509604	N1349-1	0006	09	E	E09	C13H13N3OS	259.332	2-[(4-methyl-2-pyrimidinyl)thio]-N-phenylacetamide
5510086	N1349-1	0006	09	F	F09	C12H14N2O4S	282.32	1-[(3,4-dimethoxyphenyl)sulfonyl]-2-methyl-1H-imidazole
5510090	N1349-1	0006	09	G	G09	C11H12N2O4S2	300.357	3,4-dimethoxy-N-1,3-thiazol-2-ylbenzenesulfonamide
5510095	N1349-1	0006	09	H	H09	C12H17NO5S	287.337	4-[(3,4-dimethoxyphenyl)sulfonyl]morpholine
5510115	N1349-1	0006	10	A	A10	C14H16N2O4S	308.359	3,4-dimethoxy-N-(3-pyridinylmethyl)benzenesulfonamide
5511108	N1349-1	0006	10	B	B10	C8H14N2O2	170.213	4-(3,4-dihydro-2H-pyrrol-5-ylamino)butanoic acid
5511229	N1349-1	0006	10	C	C10	C9H10ClNO	183.639	N-(2-chlorophenyl)propanamide
5511583	N1349-1	0006	10	D	D10	C6H5N3OS	167.19	5-(2-furyl)-1,3,4-thiadiazol-2-amine
5512441	N1349-1	0006	10	E	E10	C12H15F2N	211.257	1-(2,6-difluorobenzyl)piperidine
5512990	N1349-1	0006	10	F	F10	C10H21NO	171.285	(3-methoxypropyl)(3-methylcyclopentyl)amine
5521760	N1349-1	0006	10	G	G10	C16H18N2O4S	334.397	N~2~-(4-methoxyphenyl)-N~1~-methyl-N~2~-(phenylsulfonyl)glycinamide
5521815	N1349-1	0006	10	H	H10	C18H17N3O4S	371.418	4-{[3-(5-phenyl-1,3,4-oxadiazol-2-yl)phenyl]sulfonyl}morpholine
5522707	N1349-1	0006	11	A	A11	C13H21NO3	239.317	(2,3-dimethoxybenzyl)(2-methoxy-1-methylethyl)amine
5522893	N1349-1	0006	11	B	B11	C17H19F2NO3	323.343	(2,6-difluorobenzyl)(3,4,5-trimethoxybenzyl)amine
5525013	N1349-1	0006	11	C	C11	C17H18F3NO2	325.334	(3,4-dimethoxybenzyl)[2-(trifluoromethyl)benzyl]amine
5525279	N1349-1	0006	11	D	D11	C17H19F2NO2	307.343	(2,5-difluorobenzyl)[2-(3,4-dimethoxyphenyl)ethyl]amine
5525485	N1349-1	0006	11	E	E11	C18H23NO3	301.389	(2-phenylethyl)(2,3,4-trimethoxybenzyl)amine
5525656	N1349-1	0006	11	F	F11	C15H15ClN2O3	306.751	4-{[3-(2-chlorophenyl)-5-methyl-4-isoxazolyl]carbonyl}morpholine
5525910	N1349-1	0006	11	G	G11	C16H12N2O3S	312.35	N-(6-methyl-1,3-benzothiazol-2-yl)-1,3-benzodioxole-5-carboxamide
5526132	N1349-1	0006	11	H	H11	C16H20N2O3	288.349	(4-pyridinylmethyl)(3,4,5-trimethoxybenzyl)amine
5526685	N1349-1	0007	02	A	A02	C19H17ClN2O3	356.812	3-(2-chlorophenyl)-N-(2-ethoxyphenyl)-5-methyl-4-isoxazolecarboxamide
5527330	N1349-1	0007	02	B	B02	C16H18N2O	254.335	N-[(3,4-dimethylphenyl)(phenyl)methyl]urea
5527570	N1349-1	0007	02	C	C02	C14H17N3OS	275.375	N-(5-butyl-1,3,4-thiadiazol-2-yl)-2-phenylacetamide
5527775	N1349-1	0007	02	D	D02	C18H23NO3S	333.453	1-[4-(methylthio)phenyl]-N-(3,4,5-trimethoxybenzyl)methanamine
5527845	N1349-1	0007	02	E	E02	C17H19NO2	269.346	N-(2-isopropylphenyl)-2-methoxybenzamide
5528202	N1349-1	0007	02	F	F02	C19H22N2O3	326.399	(1H-indol-3-ylmethyl)(3,4,5-trimethoxybenzyl)amine
5528403	N1349-1	0007	02	G	G02	C15H9ClFNOS	305.76	3-chloro-N-(2-fluorophenyl)-1-benzothiophene-2-carboxamide
5528653	N1349-1	0007	02	H	H02	C18H23NO4	317.388	(2,5-dimethoxybenzyl)(3,5-dimethoxybenzyl)amine
5529489	N1349-1	0007	03	A	A03	C17H13FN2O3	312.303	N-(2-fluorophenyl)-4-hydroxy-1-methyl-2-oxo-1,2-dihydro-3-quinolinecarboxamide
5529876	N1349-1	0007	03	B	B03	C14H9ClN4OS	316.771	4-chloro-N-[5-(3-pyridinyl)-1,3,4-thiadiazol-2-yl]benzamide
5530015	N1349-1	0007	03	C	C03	C17H20BrNO3	366.258	(3-bromo-4-methoxybenzyl)(2,3-dimethoxybenzyl)amine
5530215	N1349-1	0007	03	D	D03	C17H17NO3	283.33	N-(2-phenylethyl)-2,3-dihydro-1,4-benzodioxine-2-carboxamide
5530250	N1349-1	0007	03	E	E03	C15H14Cl2N2O2S	357.261	2-[(2,4-dichlorobenzoyl)amino]-4-ethyl-5-methyl-3-thiophenecarboxamide
5530961	N1349-1	0007	03	F	F03	C21H25N5O3	395.465	1-(4-propoxyphenyl)-3-[4-(2-pyrimidinyl)-1-piperazinyl]-2,5-pyrrolidinedione
5531136	N1349-1	0007	03	G	G03	C14H12N2O3	256.263	N-2-pyridinyl-2,3-dihydro-1,4-benzodioxine-2-carboxamide
5531946	N1349-1	0007	03	H	H03	C16H16N2O2S	300.382	N-(3-cyano-4,5-dimethyl-2-thienyl)-2-ethoxybenzamide
5333788	N1349-1	0007	04	A	A04	C15H15N3O2	269.306	4-(acetylamino)-N-(3-pyridinylmethyl)benzamide
5333974	N1349-1	0007	04	B	B04	C17H18ClNO4	335.79	N-(4-chloro-2,5-dimethoxyphenyl)-2-(3-methylphenoxy)acetamide
5334405	N1349-1	0007	04	C	C04	C16H14N2O2S	298.366	N-benzyl-8-quinolinesulfonamide
5334755	N1349-1	0007	04	D	D04	C15H16N2O3	272.306	3,4-dimethoxy-N-(3-pyridinylmethyl)benzamide
5334960	N1349-1	0007	04	E	E04	C17H18N2O2	282.345	2-(benzoylamino)-N-isopropylbenzamide
5336912	N1349-1	0007	04	F	F04	C14H21NO3	251.328	N-(3,4-dimethoxyphenyl)-2-ethylbutanamide
5337281	N1349-1	0007	04	G	G04	C17H19NO3	285.346	N-(2-methoxybenzyl)-2-(2-methylphenoxy)acetamide
5337766	N1349-1	0007	04	H	H04	C17H19NO3	285.346	2,6-dimethoxy-N-(1-phenylethyl)benzamide
5337992	N1349-1	0007	05	A	A05	C17H19NO2	269.346	2-(4-methoxyphenyl)-N-(1-phenylethyl)acetamide
5338133	N1349-1	0007	05	B	B05	C16H17NO2	255.319	N-(2-methoxybenzyl)-4-methylbenzamide
5338204	N1349-1	0007	05	C	C05	C16H16ClNO3	305.764	N-(5-chloro-2-methylphenyl)-3,5-dimethoxybenzamide
5339660	N1349-1	0007	05	D	D05	C14H9N5O	263.261	4-{[6-(1H-pyrazol-1-yl)-4-pyrimidinyl]oxy}benzonitrile
5339675	N1349-1	0007	05	E	E05	C14H13N5	251.293	N-benzyl-6-(1H-pyrazol-1-yl)-4-pyrimidinamine
5339975	N1349-1	0007	05	F	F05	C10H14N6O2S	282.326	methyl N-cyano-N-[4-(dimethylamino)-6-(methylthio)-1,3,5-triazin-2-yl]glycinate
5342360	N1349-1	0007	05	G	G05	C13H19NO2S	253.366	2-methyl-1-[(4-methylphenyl)sulfonyl]piperidine
5342508	N1349-1	0007	05	H	H05	C18H20ClN3O3S	393.895	N-(4-{[4-(3-chlorophenyl)-1-piperazinyl]sulfonyl}phenyl)acetamide
5342723	N1349-1	0007	06	A	A06	C17H18N2O	266.346	1-phenyl-N-2-pyridinylcyclopentanecarboxamide
5343519	N1349-1	0007	06	B	B06	C13H18ClNO	239.748	2-chloro-N,N-dipropylbenzamide
5343542	N1349-1	0007	06	C	C06	C11H12N2OS	220.295	N-(4,5-dihydro-1,3-thiazol-2-yl)-4-methylbenzamide
5343601	N1349-1	0007	06	D	D06	C15H24N2O3S	312.434	2,4,6-trimethyl-N-[2-(4-morpholinyl)ethyl]benzenesulfonamide
5343701	N1349-1	0007	06	E	E06	C13H17NO	203.287	1-benzoyl-4-methylpiperidine
5343904	N1349-1	0007	06	F	F06	C12H14N4O	230.272	N-[3-(1H-imidazol-1-yl)propyl]nicotinamide
5344153	N1349-1	0007	06	G	G06	C19H14ClNO	307.783	N-2-biphenylyl-2-chlorobenzamide
5344286	N1349-1	0007	06	H	H06	C14H13ClN2O3S	324.788	ethyl {2-[(3-chlorobenzoyl)amino]-1,3-thiazol-4-yl}acetate
5548207	N1349-1	0007	07	A	A07	C11H10ClN3OS2	299.803	2-[(4-chlorophenyl)thio]-N-(5-methyl-1,3,4-thiadiazol-2-yl)acetamide
5549208	N1349-1	0007	07	B	B07	C15H19NO4	277.323	methyl 2-cyano-3-(2,5-diethoxyphenyl)propanoate
5549310	N1349-1	0007	07	C	C07	C14H11Cl2NO2	296.155	N-(2,3-dichlorophenyl)-2-phenoxyacetamide
5549752	N1349-1	0007	07	D	D07	C15H11ClN2O3S2	366.848	methyl 2-{[(3-chloro-1-benzothien-2-yl)carbonyl]amino}-4-methyl-1,3-thiazole-5-carboxylate
5550509	N1349-1	0007	07	E	E07	C18H21NO5	331.372	(1,3-benzodioxol-5-ylmethyl)(2,4,5-trimethoxybenzyl)amine
5550783	N1349-1	0007	07	F	F07	C12H15BrN2	267.171	1-allyl-2-ethyl-1H-benzimidazole hydrobromide
5551373	N1349-1	0007	07	G	G07	C13H14ClF3N2O2	322.717	N-[2-chloro-5-(trifluoromethyl)phenyl]-2-(4-morpholinyl)acetamide
5551937	N1349-1	0007	07	H	H07	C16H16N2OS	284.383	N-(3-cyano-4-ethyl-5-methyl-2-thienyl)-2-methylbenzamide
5552556	N1349-1	0007	08	A	A08	C17H20N2O4	316.36	1-ethyl-4-hydroxy-2-oxo-N-(tetrahydro-2-furanylmethyl)-1,2-dihydro-3-quinolinecarboxamide
5552596	N1349-1	0007	08	B	B08	C14H9F4NO	283.228	N-(2,6-difluorophenyl)-4,5-difluoro-2-methylbenzamide
5552931	N1349-1	0007	08	C	C08	C14H17N3O3	275.31	ethyl 5-amino-1-(2-phenoxyethyl)-1H-pyrazole-4-carboxylate
5553228	N1349-1	0007	08	D	D08	C18H22N2O3S	346.452	N-(4-{[benzyl(isopropyl)amino]sulfonyl}phenyl)acetamide
5553504	N1349-1	0007	08	E	E08	C23H23N3O	357.459	1-(diphenylmethyl)-4-isonicotinoylpiperazine
5553645	N1349-1	0007	08	F	F08	C16H17N3	251.334	2-(1H-indol-3-yl)-N-(3-pyridinylmethyl)ethanamine
5553742	N1349-1	0007	08	G	G08	C16H16N2O3	284.318	N-[3-(acetylamino)phenyl]-3-methoxybenzamide
5554456	N1349-1	0007	08	H	H08	C16H19NO	241.336	(4-methoxybenzyl)(3-methylbenzyl)amine
5555587	N1349-1	0007	09	A	A09	C15H15NO4S	305.355	ethyl 2-(2-furoylamino)-5,6-dihydro-4H-cyclopenta[b]thiophene-3-carboxylate
5555660	N1349-1	0007	09	B	B09	C20H24FNO6	393.416	N-(2,4-dimethoxy-3-methylbenzyl)-2-(2-fluorophenyl)ethanamine oxalate
5555773	N1349-1	0007	09	C	C09	C18H20N2O5	344.371	2-(2-furyl)-5-(3,4,5-triethoxyphenyl)-1,3,4-oxadiazole
5555880	N1349-1	0007	09	D	D09	C14H14N2O2	242.28	2-ethoxy-N-2-pyridinylbenzamide
5556130	N1349-1	0007	09	E	E09	C12H16BrN3	282.185	10-ethyl-2,3,4,10-tetrahydropyrimido[1,2-a]benzimidazole hydrobromide
5556453	N1349-1	0007	09	F	F09	C23H22N4O2	386.457	1-(1-naphthyl)-3-[4-(2-pyridinyl)-1-piperazinyl]-2,5-pyrrolidinedione
5556470	N1349-1	0007	09	G	G09	C12H11Cl2N3O2S	332.21	2-(2,4-dichlorophenoxy)-N-(5-ethyl-1,3,4-thiadiazol-2-yl)acetamide
5556613	N1349-1	0007	09	H	H09	C12H11N3O	213.241	N-(3-methylphenyl)-2-pyrazinecarboxamide
5556950	N1349-1	0007	10	A	A10	C15H16N2O2	256.307	N-(4,6-dimethyl-2-pyridinyl)-4-methoxybenzamide
5556951	N1349-1	0007	10	B	B10	C14H21NO	219.33	N-(4-methoxybenzyl)cyclohexanamine
5557307	N1349-1	0007	10	C	C10	C15H12FNO	241.267	1-(4-fluorobenzoyl)indoline
5557541	N1349-1	0007	10	D	D10	C16H17N3O2S	315.397	N-(1,2-dimethyl-1H-benzimidazol-5-yl)-4-methylbenzenesulfonamide
5557589	N1349-1	0007	10	E	E10	C15H17N3O3S2	351.449	3-(1-piperidinylsulfonyl)-N-1,3-thiazol-2-ylbenzamide
5557993	N1349-1	0007	10	F	F10	C20H19N3O4S	397.456	N~2~-(4-methoxyphenyl)-N~2~-(phenylsulfonyl)-N~1~-3-pyridinylglycinamide
5558316	N1349-1	0007	10	G	G10	C15H18N2O	242.324	2-(4-methoxyphenyl)-N-(2-pyridinylmethyl)ethanamine
5558805	N1349-1	0007	10	H	H10	C10H10FNO3	211.195	methyl N-(2-fluorobenzoyl)glycinate
5559401	N1349-1	0007	11	A	A11	C13H13N3O3	259.267	N-(2,4-dimethoxyphenyl)-2-pyrazinecarboxamide
5560155	N1349-1	0007	11	B	B11	C15H17NO3	259.308	6-{[(2-methylphenyl)amino]carbonyl}-3-cyclohexene-1-carboxylic acid
5560257	N1349-1	0007	11	C	C11	C18H18N4O4S	386.433	N-[5-(3,4-dimethoxyphenyl)-1,3,4-thiadiazol-2-yl]-N'-(4-methoxyphenyl)urea
5560467	N1349-1	0007	11	D	D11	C22H30ClNO3	391.942	[(1-phenylcyclopentyl)methyl](2,4,5-trimethoxybenzyl)amine hydrochloride
5560533	N1349-1	0007	11	E	E11	C17H19NO3	285.346	N-(2,4-dimethoxyphenyl)-3-phenylpropanamide
5560769	N1349-1	0007	11	F	F11	C14H18N2O4	278.311	N-1,3-benzodioxol-5-yl-3-(4-morpholinyl)propanamide
5560782	N1349-1	0007	11	G	G11	C16H22N2	242.367	N-[2-(1H-indol-3-yl)ethyl]cyclohexanamine
5561021	N1349-1	0007	11	H	H11	C11H12N2O2S2	268.358	2-[(6-ethoxy-1,3-benzothiazol-2-yl)thio]acetamide
5212503	N1349-1	0008	02	A	A02	C14H8F5NO	301.218	N-(pentafluorophenyl)-N-phenylacetamide
5212591	N1349-1	0008	02	B	B02	C14H16N2O3	260.295	2-methyl-3-(5-methyl-2-furyl)-5,6,7,8-tetrahydroquinoxaline 1,4-dioxide
5213025	N1349-1	0008	02	C	C02	C17H22N2	254.378	4,4'-methylenebis(2,6-dimethylaniline)
5214042	N1349-1	0008	02	D	D02	C15H14FNO	243.283	2-fluoro-N-(1-phenylethyl)benzamide
5215032	N1349-1	0008	02	E	E02	C22H27N3O3	381.479	isopropyl [5-(N-ethylglycyl)-10,11-dihydro-5H-dibenzo[b,f]azepin-3-yl]carbamate
5215542	N1349-1	0008	02	F	F02	C14H16N2O2	244.296	2-(4-isopropoxy-6-methyl-2-pyrimidinyl)phenol
5216190	N1349-1	0008	02	G	G02	C17H18Cl2N2OS	369.316	[3-(2-chloro-10H-phenothiazin-10-yl)-3-oxopropyl]dimethylamine hydrochloride
5216204	N1349-1	0008	02	H	H02	C16H14ClNO	271.749	4-chloro-N-(2-cyclopropylphenyl)benzamide
5216295	N1349-1	0008	03	A	A03	C11H14BrNO	256.144	N-[1-(4-bromophenyl)propyl]acetamide
5216369	N1349-1	0008	03	B	B03	C12H10ClN3O	247.686	N-(3-chlorophenyl)-N'-2-pyridinylurea
5216461	N1349-1	0008	03	C	C03	C16H12N2O2	264.286	8-quinolinyl phenylcarbamate
5216999	N1349-1	0008	03	D	D03	C13H10O4	230.222	6-methyl-2-oxo-2H-pyran-4-yl benzoate
5217368	N1349-1	0008	03	E	E03	C16H26ClNO2	299.844	1-(4-ethylphenoxy)-3-(1-piperidinyl)-2-propanol hydrochloride
5218460	N1349-1	0008	03	F	F03	C13H9FN2	212.228	2-(4-fluorophenyl)imidazo[1,2-a]pyridine
5219044	N1349-1	0008	03	G	G03	C15H12N2O	236.276	6-methyl-4-phenyl-2(1H)-quinazolinone
5219832	N1349-1	0008	03	H	H03	C13H8O3S	244.271	(5-hydroxy-1-benzofuran-3-yl)(2-thienyl)methanone
5220999	N1349-1	0008	04	A	A04	C13H8Cl2FNO	284.119	N-(2,4-dichlorophenyl)-2-fluorobenzamide
5221028	N1349-1	0008	04	B	B04	C15H12Cl2N2O2	323.181	N-[4-(acetylamino)phenyl]-3,4-dichlorobenzamide
5221995	N1349-1	0008	04	C	C04	C14H14N2O3	258.279	3-[(2-pyridinylamino)carbonyl]bicyclo[2.2.1]hept-5-ene-2-carboxylic acid
5222545	N1349-1	0008	04	D	D04	C19H14N2O3	318.335	2-(2-furyl)-3-(4-methoxyphenyl)-4(3H)-quinazolinone
5223951	N1349-1	0008	04	E	E04	C13H12O3	216.239	3-hydroxy-7,8,9,10-tetrahydro-6H-benzo[c]chromen-6-one
5224223	N1349-1	0008	04	F	F04	C12H15NO3	221.258	3-[(2,2-dimethylpropanoyl)amino]benzoic acid
5228005	N1349-1	0008	04	G	G04	C14H13NO4S	291.328	4-[(phenylsulfonyl)amino]phenyl acetate
5228156	N1349-1	0008	04	H	H04	C10H8Cl2O4	263.079	dimethyl 2,5-dichloroterephthalate
5229302	N1349-1	0008	05	A	A05	C14H17NO3	247.296	3-(4-butoxyphenyl)-2,5-pyrrolidinedione
5229658	N1349-1	0008	05	B	B05	C15H16N2O	240.308	N-ethyl-N,N'-diphenylurea
5230143	N1349-1	0008	05	C	C05	C12H13N3O2S	263.32	N-(5-ethyl-1,3,4-thiadiazol-2-yl)-3-methoxybenzamide
5230150	N1349-1	0008	05	D	D05	C16H13N3O2S	311.365	3-methoxy-N-(5-phenyl-1,3,4-thiadiazol-2-yl)benzamide
5230967	N1349-1	0008	05	E	E05	C12H22N4O2	254.335	1,3,4,5,6,8-hexamethylhexahydropyrimido[4,5-d]pyrimidine-2,7(1H,3H)-dione
5233072	N1349-1	0008	05	F	F05	C15H17N3O2S	303.386	4-[(2,2-dimethylpropanoyl)amino]-N-1,3-thiazol-2-ylbenzamide
5233960	N1349-1	0008	05	G	G05	C10H14N4O2	222.249	N',N'''-1,2-phenylenebis(N-methylurea)
5234501	N1349-1	0008	05	H	H05	C14H16N2O3	260.295	3-(4-morpholinyl)-1-phenyl-2,5-pyrrolidinedione
5237323	N1349-1	0008	06	A	A06	C17H17NO5	315.329	methyl 2-{[(4-methoxyphenoxy)acetyl]amino}benzoate
5237424	N1349-1	0008	06	B	B06	C15H18N2O3	274.322	N-(tert-butyl)-3-(1,3-dioxo-1,3-dihydro-2H-isoindol-2-yl)propanamide
5237425	N1349-1	0008	06	C	C06	C17H13ClN2O3	328.758	N-(3-chlorophenyl)-3-(1,3-dioxo-1,3-dihydro-2H-isoindol-2-yl)propanamide
5237721	N1349-1	0008	06	D	D06	C15H17NO2	243.308	(3,4-dihydro-1H-isochromen-1-ylmethyl)(2-furylmethyl)amine
5237886	N1349-1	0008	06	E	E06	C21H25NO3	339.438	2,3-dimethyl-6-[3-(4-morpholinyl)-3-oxo-1-phenylpropyl]phenol
5237899	N1349-1	0008	06	F	F06	C19H19NO4	325.368	N-(3,4-dihydro-1H-isochromen-1-ylmethyl)-2,3-dihydro-1,4-benzodioxine-2-carboxamide
5238109	N1349-1	0008	06	G	G06	C16H24O7	328.365	diethyl 7,7-dimethyl-2-oxo-1,8-dioxaspiro[4.5]decane-3,4-dicarboxylate
5238181	N1349-1	0008	06	H	H06	C15H15N5O2S	329.383	3-{[2-(4-morpholinyl)-2-oxoethyl]thio}-5H-[1,2,4]triazino[5,6-b]indole
5533070	N1349-1	0008	07	A	A07	C16H21NO	243.352	N-(2-ethylphenyl)bicyclo[2.2.1]heptane-2-carboxamide
5533076	N1349-1	0008	07	B	B07	C16H17F2NO2	293.316	(3,4-difluorobenzyl)(2,3-dimethoxybenzyl)amine
5533874	N1349-1	0008	07	C	C07	C12H13N3OS2	279.385	N-[5-(ethylthio)-1,3,4-thiadiazol-2-yl]-2-methylbenzamide
5533964	N1349-1	0008	07	D	D07	C12H18N2	190.291	N-(2-pyridinylmethyl)cyclohexanamine
5534038	N1349-1	0008	07	E	E07	C20H25NO3	327.427	1,2,3,4-tetrahydro-1-naphthalenyl(3,4,5-trimethoxybenzyl)amine
5535223	N1349-1	0008	07	F	F07	C14H19NO3	249.312	4-ethoxy-N-(tetrahydro-2-furanylmethyl)benzamide
5535554	N1349-1	0008	07	G	G07	C14H15NO3	245.281	2-(1,3-benzodioxol-5-yl)-N-(2-furylmethyl)ethanamine
5536121	N1349-1	0008	07	H	H07	C18H26N2O5S	382.482	1-[4-methoxy-3-(4-morpholinylsulfonyl)benzoyl]azepane
5537115	N1349-1	0008	08	A	A08	C20H19N3O3S	381.457	5-cyano-4-(2-furyl)-N-(2-methoxyphenyl)-2-methyl-6-(methylthio)-1,4-dihydro-3-pyridinecarboxamide
5537278	N1349-1	0008	08	B	B08	C16H17NO5S	335.382	ethyl 2-{[(4-methoxyphenyl)sulfonyl]amino}benzoate
5537687	N1349-1	0008	08	C	C08	C17H18N2O3S	330.409	N-[4-(3,4-dihydro-2(1H)-isoquinolinylsulfonyl)phenyl]acetamide
5538129	N1349-1	0008	08	D	D08	C15H18N2O2	258.323	(2-isopropyl-1-methyl-1H-imidazol-5-yl)(4-methoxyphenyl)methanone
5538421	N1349-1	0008	08	E	E08	C15H16N2O	240.308	3-phenyl-N-(4-pyridinylmethyl)propanamide
5539090	N1349-1	0008	08	F	F08	C16H14F3NO2	309.291	2-ethoxy-N-[2-(trifluoromethyl)phenyl]benzamide
5539359	N1349-1	0008	08	G	G08	C11H15N3O2	221.261	2,2'-(1H-benzimidazol-2-ylimino)diethanol
5539449	N1349-1	0008	08	H	H08	C16H19NO2	257.335	(3-ethoxy-4-methoxybenzyl)phenylamine
5539478	N1349-1	0008	09	A	A09	C18H21NO4	315.372	2-(1,3-benzodioxol-5-yl)-N-(3,4-dimethoxybenzyl)ethanamine
5539675	N1349-1	0008	09	B	B09	C18H12N2O2	288.309	2-(3-pyridinylmethyl)-1H-benzo[de]isoquinoline-1,3(2H)-dione
5539770	N1349-1	0008	09	C	C09	C14H14N2O3	258.279	N-(2,5-dimethoxyphenyl)isonicotinamide
5541079	N1349-1	0008	09	D	D09	C16H19NO	241.336	N-benzyl-2-(2-methoxyphenyl)ethanamine
5541244	N1349-1	0008	09	E	E09	C16H20N2O2	272.35	2-(3,4-dimethoxyphenyl)-N-(3-pyridinylmethyl)ethanamine
5541328	N1349-1	0008	09	F	F09	C14H19NO2	233.313	(1,3-benzodioxol-5-ylmethyl)cyclohexylamine
5541653	N1349-1	0008	09	G	G09	C15H9ClF3NO3	343.692	N-[2-chloro-5-(trifluoromethyl)phenyl]-1,3-benzodioxole-5-carboxamide
5541701	N1349-1	0008	09	H	H09	C15H17NO3	259.308	6-[(benzylamino)carbonyl]-3-cyclohexene-1-carboxylic acid
5541999	N1349-1	0008	10	A	A10	C14H13ClN2O2	276.725	2-(4-chlorophenoxy)-N-(3-pyridinylmethyl)acetamide
5543123	N1349-1	0008	10	B	B10	C12H11N3O3S2	309.368	N-[5-(ethylthio)-1,3,4-thiadiazol-2-yl]-1,3-benzodioxole-5-carboxamide
5543425	N1349-1	0008	10	C	C10	C20H24N2O3	340.426	2-(1H-indol-3-yl)-N-(2,3,4-trimethoxybenzyl)ethanamine
5544161	N1349-1	0008	10	D	D10	C15H12Cl2N2O4S	387.244	N-{4-[(acetylamino)sulfonyl]phenyl}-2,4-dichlorobenzamide
5544880	N1349-1	0008	10	E	E10	C17H17NO3	283.33	3-{[(3,4-dimethylphenyl)amino]carbonyl}phenyl acetate
5545366	N1349-1	0008	10	F	F10	C13H18N2O	218.301	N-cyclopentyl-N'-(4-methylphenyl)urea
5546064	N1349-1	0008	10	G	G10	C15H10N2O2	250.259	2-(3-pyridinyl)-4-quinolinecarboxylic acid
5546075	N1349-1	0008	10	H	H10	C15H12N2O4	284.274	N-[2-(aminocarbonyl)phenyl]-1,3-benzodioxole-5-carboxamide
5546114	N1349-1	0008	11	A	A11	C17H15NO3	281.314	9-phenyl-2,3,8,9-tetrahydro[1,4]dioxino[2,3-g]quinolin-7(6H)-one
5546389	N1349-1	0008	11	B	B11	C14H14N2O2S2	306.408	2-[(2-thienylcarbonyl)amino]-4,5,6,7-tetrahydro-1-benzothiophene-3-carboxamide
5546573	N1349-1	0008	11	C	C11	C15H14ClN3OS	319.815	2-(2,3-dihydro-9H-imidazo[1,2-a]benzimidazol-9-yl)-1-(2-thienyl)ethanone hydrochloride
5546617	N1349-1	0008	11	D	D11	C10H9Cl2NO3	262.094	methyl N-(2,4-dichlorobenzoyl)glycinate
5546842	N1349-1	0008	11	E	E11	C13H20BrNO3	318.213	(2-bromo-4,5-dimethoxybenzyl)(2-methoxy-1-methylethyl)amine
5547957	N1349-1	0008	11	F	F11	C14H13N3O2	255.279	N-[(benzylamino)carbonyl]isonicotinamide
5548152	N1349-1	0008	11	G	G11	C16H16N2O3	284.318	2-[(4-ethoxybenzoyl)amino]benzamide
5548202	N1349-1	0008	11	H	H11	C17H15NO3	281.314	1-(1,3-benzodioxol-5-ylcarbonyl)-1,2,3,4-tetrahydroquinoline
5561477	N1349-1	0009	02	A	A02	C19H23NO4	329.399	N-cycloheptyl-2-[(4-methyl-2-oxo-2H-chromen-7-yl)oxy]acetamide
5562177	N1349-1	0009	02	B	B02	C19H18N2O5	354.366	N-(2,5-dimethoxyphenyl)-2-(1,3-dioxo-1,3-dihydro-2H-isoindol-2-yl)propanamide
5562189	N1349-1	0009	02	C	C02	C11H11N3O3S	265.293	4-methoxy-N-2-pyrimidinylbenzenesulfonamide
5562253	N1349-1	0009	02	D	D02	C10H11N3O2S2	269.346	N-(5-ethyl-1,3,4-thiadiazol-2-yl)benzenesulfonamide
5562391	N1349-1	0009	02	E	E02	C17H17ClN2O4S	380.853	4-chloro-N-[4-(4-morpholinylcarbonyl)phenyl]benzenesulfonamide
5563334	N1349-1	0009	02	F	F02	C17H16N4O2S	340.407	N-(5-benzyl-1,3,4-thiadiazol-2-yl)-N'-(4-methoxyphenyl)urea
5563389	N1349-1	0009	02	G	G02	C14H13N3OS	271.343	N-(3-cyano-4-ethyl-5-methyl-2-thienyl)isonicotinamide
5563918	N1349-1	0009	02	H	H02	C16H15Cl2NO	308.21	N-(2,6-dichlorophenyl)-2,4,6-trimethylbenzamide
5564162	N1349-1	0009	03	A	A03	C15H10N2O2	250.259	2-(2-pyridinyl)-4-quinolinecarboxylic acid
5565023	N1349-1	0009	03	B	B03	C12H13Cl2NO2	274.149	3,4-dichloro-N-(tetrahydro-2-furanylmethyl)benzamide
5565590	N1349-1	0009	03	C	C03	C16H14N2O3S	314.366	N-(3-cyano-4-ethyl-5-methyl-2-thienyl)-1,3-benzodioxole-5-carboxamide
5565956	N1349-1	0009	03	D	D03	C17H22N2O3	302.376	2-cyano-N-{[1-(3,4-dimethoxyphenyl)cyclopentyl]methyl}acetamide
5566516	N1349-1	0009	03	E	E03	C14H8ClFN2OS	306.748	3-chloro-6-fluoro-N-3-pyridinyl-1-benzothiophene-2-carboxamide
5566841	N1349-1	0009	03	F	F03	C16H14N2O4	298.301	N-(2-furylmethyl)-4-hydroxy-1-methyl-2-oxo-1,2-dihydro-3-quinolinecarboxamide
5567112	N1349-1	0009	03	G	G03	C14H17N3OS	275.375	2-{[2-oxo-2-(1-piperidinyl)ethyl]thio}-1H-benzimidazole
5567358	N1349-1	0009	03	H	H03	C18H16O5	312.325	ethyl 2-[(6-oxo-6H-benzo[c]chromen-3-yl)oxy]propanoate
5567656	N1349-1	0009	04	A	A04	C12H12N2O2S	248.306	1-phenyl-N-3-pyridinylmethanesulfonamide
5569521	N1349-1	0009	04	B	B04	C14H14N2O	226.28	3-phenyl-N-2-pyridinylpropanamide
5570418	N1349-1	0009	04	C	C04	C16H17NO4	287.318	N-(2,4-dimethoxyphenyl)-3-methoxybenzamide
5570787	N1349-1	0009	04	D	D04	C12H8ClFN2O	250.662	N-(3-chloro-4-fluorophenyl)nicotinamide
5571445	N1349-1	0009	04	E	E04	C17H15FN2O3	314.319	1-(4-fluorophenyl)-3-[(4-methoxyphenyl)amino]-2,5-pyrrolidinedione
5571944	N1349-1	0009	04	F	F04	C12H13Cl2NO4S	338.212	2-(2,4-dichlorophenoxy)-N-(1,1-dioxidotetrahydro-3-thienyl)acetamide
5572121	N1349-1	0009	04	G	G04	C20H19N3O3S	381.457	N-(4-{[benzyl(2-pyridinyl)amino]sulfonyl}phenyl)acetamide
5572419	N1349-1	0009	04	H	H04	C17H16F3NO2	323.318	2-(3,4-dimethylphenoxy)-N-[2-(trifluoromethyl)phenyl]acetamide
5572438	N1349-1	0009	05	A	A05	C16H19NO5	305.334	methyl 4-(2,3-dimethoxyphenyl)-2-methyl-6-oxo-1,4,5,6-tetrahydro-3-pyridinecarboxylate
5572448	N1349-1	0009	05	B	B05	C15H19NO4	277.323	(2-furylmethyl)(3,4,5-trimethoxybenzyl)amine
5574117	N1349-1	0009	05	C	C05	C13H20BrNO3	318.213	(5-bromo-2,4-dimethoxybenzyl)(2-methoxy-1-methylethyl)amine
5575004	N1349-1	0009	05	D	D05	C16H14ClNO5	335.747	N-(4-chloro-2,5-dimethoxyphenyl)-1,3-benzodioxole-5-carboxamide
5576024	N1349-1	0009	05	E	E05	C8H11N3OS2	229.324	N-[5-(ethylthio)-1,3,4-thiadiazol-2-yl]cyclopropanecarboxamide
5577896	N1349-1	0009	05	F	F05	C15H16N2O3	272.306	N-(2-methoxyphenyl)-N'-(4-methoxyphenyl)urea
5600427	N1349-1	0009	05	G	G05	C19H24N2O4S	376.478	N~2~-(2,6-dimethylphenyl)-N~1~-(2-ethoxyphenyl)-N~2~-(methylsulfonyl)glycinamide
5602037	N1349-1	0009	05	H	H05	C16H24N2O3S	324.445	N-(2,6-dimethylphenyl)-N-[2-oxo-2-(1-piperidinyl)ethyl]methanesulfonamide (non-preferred name)
5602705	N1349-1	0009	06	A	A06	C19H17ClN2O4	372.811	N-(4-chloro-2-methoxyphenyl)-1-ethyl-4-hydroxy-2-oxo-1,2-dihydro-3-quinolinecarboxamide
5602846	N1349-1	0009	06	B	B06	C16H19NO4	289.334	ethyl 1-(4-ethoxyphenyl)-2-methyl-5-oxo-4,5-dihydro-1H-pyrrole-3-carboxylate
5604374	N1349-1	0009	06	C	C06	C16H17NO5S	335.382	methyl N-(methylsulfonyl)-N-(4-phenoxyphenyl)glycinate
5606127	N1349-1	0009	06	D	D06	C16H15N3O2S	313.381	4-methyl-N-(3-methyl-5-cinnolinyl)benzenesulfonamide
5606285	N1349-1	0009	06	E	E06	C8H10N4	162.196	4,6-dimethyl-1H-pyrazolo[3,4-b]pyridin-3-amine
5606491	N1349-1	0009	06	F	F06	C13H14N2OS2	278.397	2-(ethylthio)-4-(5-methyl-2-thienyl)-6-oxo-1,4,5,6-tetrahydro-3-pyridinecarbonitrile
5607054	N1349-1	0009	06	G	G06	C19H24N2O6	376.413	tetrahydro-2-furanylmethyl 4-(2,3-dimethoxyphenyl)-6-methyl-2-oxo-1,2,3,4-tetrahydro-5-pyrimidinecarboxylate
5607169	N1349-1	0009	06	H	H06	C17H22N2O3S	334.44	1-(4-propoxyphenyl)-3-(4-thiomorpholinyl)-2,5-pyrrolidinedione
5607496	N1349-1	0009	07	A	A07	C20H20N4O2	348.408	1-methyl-N,N'-bis(2-methylphenyl)-1H-pyrazole-3,5-dicarboxamide
5607507	N1349-1	0009	07	B	B07	C16H18N2O3S	318.397	N~2~-benzyl-N~1~-methyl-N~2~-(phenylsulfonyl)glycinamide
5607509	N1349-1	0009	07	C	C07	C16H15N3O3	297.316	2-[3-(3,5-dimethyl-1H-pyrazol-1-yl)-3-oxopropyl]-1H-isoindole-1,3(2H)-dione
5609510	N1349-1	0009	07	D	D07	C17H20N2O4	316.36	2-[2-(2,6-dimethyl-4-morpholinyl)-1-methyl-2-oxoethyl]-1H-isoindole-1,3(2H)-dione
5610035	N1349-1	0009	07	E	E07	C14H14ClNO4S	327.789	N-(4-chlorophenyl)-3,4-dimethoxybenzenesulfonamide
5611052	N1349-1	0009	07	F	F07	C11H21N	167.297	N-methyl-1-(2,4,6-trimethyl-3-cyclohexen-1-yl)methanamine
5611058	N1349-1	0009	07	G	G07	C12H17NO4S	271.338	methyl N-(2,6-dimethylphenyl)-N-(methylsulfonyl)glycinate
5612258	N1349-1	0009	07	H	H07	C17H14O4	282.299	3-(3,4-dimethoxyphenyl)-2H-chromen-2-one
5613084	N1349-1	0009	08	A	A08	C19H16N2O2S	336.416	2-(methylthio)-6-oxo-4-(3-phenoxyphenyl)-1,4,5,6-tetrahydro-3-pyridinecarbonitrile
5613522	N1349-1	0009	08	B	B08	C19H18N2O5	354.366	3-[(1,3-benzodioxol-5-ylmethyl)amino]-1-(4-methoxyphenyl)-2,5-pyrrolidinedione
5613547	N1349-1	0009	08	C	C08	C22H21N3O	343.432	1-(2-biphenylylcarbonyl)-4-(2-pyridinyl)piperazine
5613645	N1349-1	0009	08	D	D08	C14H11FN2O2S	290.318	1-[(4-fluorophenyl)sulfonyl]-2-methyl-1H-benzimidazole
5614811	N1349-1	0009	08	E	E08	C20H25NO4	343.427	4-(2,4-dimethoxyphenyl)-1,7,7-trimethyl-4,6,7,8-tetrahydro-2,5(1H,3H)-quinolinedione
5616715	N1349-1	0009	08	F	F08	C19H22N2O5S	390.462	N-[2-(4-morpholinyl)-2-oxoethyl]-N-(4-phenoxyphenyl)methanesulfonamide (non-preferred name)
5616911	N1349-1	0009	08	G	G08	C20H15NO3	317.347	4-(1,3-benzodioxol-5-yl)-3,4-dihydrobenzo[h]quinolin-2(1H)-one
5617946	N1349-1	0009	08	H	H08	C11H16N2O3S	256.326	ethyl [2-(butyrylamino)-1,3-thiazol-4-yl]acetate
5618386	N1349-1	0009	09	A	A09	C18H19ClN2O3	346.817	2-(4-chlorophenoxy)-N-[4-(4-morpholinyl)phenyl]acetamide
5619485	N1349-1	0009	09	B	B09	C16H14BrN3O	344.213	N-[2-(1H-benzimidazol-2-yl)ethyl]-4-bromobenzamide
5620178	N1349-1	0009	09	C	C09	C13H17NO4	251.285	2-{[(2-furylmethyl)amino]carbonyl}cyclohexanecarboxylic acid
5620386	N1349-1	0009	09	D	D09	C17H16N2O2	280.329	3-[(2-methylphenyl)amino]-1-phenyl-2,5-pyrrolidinedione
5620873	N1349-1	0009	09	E	E09	C14H15N3O3S	305.358	ethyl {2-[(anilinocarbonyl)amino]-1,3-thiazol-4-yl}acetate
5621475	N1349-1	0009	09	F	F09	C13H8F2INO	359.116	2,6-difluoro-N-(4-iodophenyl)benzamide
5621739	N1349-1	0009	09	G	G09	C16H16ClNO3	305.764	N-(4-chlorophenyl)-2-(3,4-dimethoxyphenyl)acetamide
5622824	N1349-1	0009	09	H	H09	C15H21NO2	247.34	N-cyclopentyl-2-(4-ethylphenoxy)acetamide
5622971	N1349-1	0009	10	A	A10	C11H10BrNO3	284.111	5'-bromo-7'-methylspiro[1,3-dioxolane-2,3'-indol]-2'(1'H)-one
5623003	N1349-1	0009	10	B	B10	C15H14O5	274.276	methyl [(4-oxo-1,2,3,4-tetrahydrocyclopenta[c]chromen-7-yl)oxy]acetate
5623068	N1349-1	0009	10	C	C10	C19H22N2O3	326.399	2-ethoxy-N-[4-(4-morpholinyl)phenyl]benzamide
5624080	N1349-1	0009	10	D	D10	C12H18N2O	206.29	N-[4-(diethylamino)phenyl]acetamide
5624730	N1349-1	0009	10	E	E10	C17H22N2O3	302.376	1-(4-methylphenyl)-5-oxo-N-(tetrahydro-2-furanylmethyl)-3-pyrrolidinecarboxamide
5625087	N1349-1	0009	10	F	F10	C12H12N2O4S	280.304	ethyl [2-(2-furoylamino)-1,3-thiazol-4-yl]acetate
5625704	N1349-1	0009	10	G	G10	C17H17NO3	283.33	methyl N-benzoylphenylalaninate
5627699	N1349-1	0009	10	H	H10	C21H23N3O3	365.436	2-[4-(4-methyl-1-piperazinyl)-4-oxobutyl]-1H-benzo[de]isoquinoline-1,3(2H)-dione
5628411	N1349-1	0009	11	A	A11	C15H19N3OS	289.402	3-methyl-N-[5-(2-phenylethyl)-1,3,4-thiadiazol-2-yl]butanamide
5629884	N1349-1	0009	11	B	B11	C17H14ClNO3S	347.823	4-chloro-N-(1,1-dioxido-2,3-dihydro-3-thienyl)-N-phenylbenzamide
5630546	N1349-1	0009	11	C	C11	C13H15N3OS	261.348	2-methyl-N-[5-(4-methylphenyl)-1,3,4-thiadiazol-2-yl]propanamide
5631198	N1349-1	0009	11	D	D11	C16H14N4O2S	326.38	N-[5-(phenoxymethyl)-1,3,4-thiadiazol-2-yl]-N'-phenylurea
5631667	N1349-1	0009	11	E	E11	C19H22N2O5	358.398	N-[4-(acetylamino)-2,5-dimethoxyphenyl]-2-phenoxypropanamide
5631850	N1349-1	0009	11	F	F11	C13H15N3O2S	277.347	2-methyl-N-[5-(phenoxymethyl)-1,3,4-thiadiazol-2-yl]propanamide
5632309	N1349-1	0009	11	G	G11	C17H15N3O2	293.328	N-(4-methoxyphenyl)-N'-8-quinolinylurea
5632344	N1349-1	0009	11	H	H11	C13H8IN3O2S	397.196	N-[5-(2-furyl)-1,3,4-thiadiazol-2-yl]-2-iodobenzamide
5633215	N1349-1	0010	02	A	A02	C16H16ClNO5S	369.827	methyl N-(5-chloro-2-methoxyphenyl)-N-(phenylsulfonyl)glycinate
5634176	N1349-1	0010	02	B	B02	C18H28N2O3	320.435	1-butyl-N-(3,4-dimethoxybenzyl)prolinamide
5634199	N1349-1	0010	02	C	C02	C21H21N5OS	391.498	2-[(5-ethyl-5H-[1,2,4]triazino[5,6-b]indol-3-yl)thio]-N-(1-phenylethyl)acetamide
5634511	N1349-1	0010	02	D	D02	C11H8ClNO4	253.644	2-chloro-5-(2,5-dioxo-1-pyrrolidinyl)benzoic acid
5634625	N1349-1	0010	02	E	E02	C16H15N3OS	297.381	2-[(1-benzyl-1H-benzimidazol-2-yl)thio]acetamide
5635083	N1349-1	0010	02	F	F02	C14H13FN2O2	260.27	N-(2-fluorophenyl)-N'-(4-methoxyphenyl)urea
5635096	N1349-1	0010	02	G	G02	C21H22N2O2S	366.486	10-acetyl-3,3-dimethyl-11-(2-thienyl)-2,3,4,5,10,11-hexahydro-1H-dibenzo[b,e][1,4]diazepin-1-one
5635249	N1349-1	0010	02	H	H02	C21H14N2O2S	358.422	17-(1,3-thiazol-2-yl)-17-azapentacyclo[6.6.5.0~2,7~.0~9,14~.0~15,19~]nonadeca-2,4,6,9,11,13-hexaene-16,18-dione
5636058	N1349-1	0010	03	A	A03	C18H15NO4	309.325	3,5-dimethylphenyl (1,3-dioxo-1,3-dihydro-2H-isoindol-2-yl)acetate
5636104	N1349-1	0010	03	B	B03	C19H21NO4	327.384	4-[2-(3,4-dimethoxyphenyl)ethyl]-4-azatricyclo[5.2.1.0~2,6~]dec-8-ene-3,5-dione
5636119	N1349-1	0010	03	C	C03	C17H14BrN3OS	388.289	2-bromo-N-[5-(2-phenylethyl)-1,3,4-thiadiazol-2-yl]benzamide
5636194	N1349-1	0010	03	D	D03	C17H21N5S	327.454	5-methyl-3-{[2-(1-piperidinyl)ethyl]thio}-5H-[1,2,4]triazino[5,6-b]indole
5636881	N1349-1	0010	03	E	E03	C18H18N2O3S	342.42	1-(4-methylphenyl)-3-phenyltetrahydro-1H-thieno[3,4-d]imidazol-2(3H)-one 5,5-dioxide
5636945	N1349-1	0010	03	F	F03	C16H13N5O3S	355.378	N-1,3-benzodioxol-5-yl-2-[(1-phenyl-1H-tetrazol-5-yl)thio]acetamide
5644758	N1349-1	0010	03	G	G03	C21H24N2O2	336.438	11-[2-(allyloxy)benzyl]-7,11-diazatricyclo[7.3.1.0~2,7~]trideca-2,4-dien-6-one
5647021	N1349-1	0010	03	H	H03	C15H14N4O	266.305	1-[(2-hydroxyethyl)amino]-3-methylpyrido[1,2-a]benzimidazole-4-carbonitrile
5647201	N1349-1	0010	04	A	A04	C11H14N4O4	266.259	ethyl (1,3-dimethyl-2,6-dioxo-1,2,3,6-tetrahydro-7H-purin-7-yl)acetate
5647299	N1349-1	0010	04	B	B04	C17H20N2O4	316.36	N-(2-methylphenyl)-N'-(3,4,5-trimethoxyphenyl)urea
5647687	N1349-1	0010	04	C	C04	C16H11ClF3N3O2	369.733	1-(4-chlorobenzoyl)-5-(4-pyridinyl)-3-(trifluoromethyl)-4,5-dihydro-1H-pyrazol-5-ol
5647861	N1349-1	0010	04	D	D04	C17H21N3O	283.376	N~1~-(2,3-dihydro-1H-cyclopenta[b]quinolin-9-yl)-N~2~-isopropylglycinamide
5648042	N1349-1	0010	04	E	E04	C20H20N2O5	368.393	2-[6-(4-morpholinyl)-1,3-dioxo-1H-benzo[de]isoquinolin-2(3H)-yl]ethyl acetate
5648295	N1349-1	0010	04	F	F04	C16H15N3O	265.317	2-amino-3-benzoyl-5,6,7,8-tetrahydro-1-indolizinecarbonitrile
5648719	N1349-1	0010	04	G	G04	C14H21NO4S	299.392	1-[(2,5-dimethoxyphenyl)sulfonyl]-4-methylpiperidine
5648768	N1349-1	0010	04	H	H04	C18H20N2O3	312.372	1-[2-oxo-2-(2,2,4-trimethyl-1(2H)-quinolinyl)ethyl]-2,5-pyrrolidinedione
5649196	N1349-1	0010	05	A	A05	C15H22N2O4	294.354	3,4-dimethoxy-N-[2-(4-morpholinyl)ethyl]benzamide
5649649	N1349-1	0010	05	B	B05	C17H15N3O3	309.327	2-(1,3-dioxo-1,3-dihydro-2H-isoindol-2-yl)-N-(4-pyridinylmethyl)propanamide
5649652	N1349-1	0010	05	C	C05	C18H17NO6	343.339	dimethyl 2-[(3-methoxybenzoyl)amino]terephthalate
5649844	N1349-1	0010	05	D	D05	C19H22ClN3O	343.86	(4-{[4-(3-chlorophenyl)-1-piperazinyl]carbonyl}phenyl)dimethylamine
5649974	N1349-1	0010	05	E	E05	C21H19NO3	333.39	N-2-biphenylyl-3,4-dimethoxybenzamide
5650042	N1349-1	0010	05	F	F05	C17H20N2O2	284.361	4-(dimethylamino)-N-(2-ethoxyphenyl)benzamide
5650290	N1349-1	0010	05	G	G05	C18H15FN2O3	326.33	N-(4-fluorobenzyl)-4-hydroxy-1-methyl-2-oxo-1,2-dihydro-3-quinolinecarboxamide
5650351	N1349-1	0010	05	H	H05	C10H11NO4	209.203	(1,3-dioxo-1,3,3a,4,7,7a-hexahydro-2H-isoindol-2-yl)acetic acid
5650414	N1349-1	0010	06	A	A06	C14H12FNO4S	309.318	N-(1,3-benzodioxol-5-ylmethyl)-4-fluorobenzenesulfonamide
5650633	N1349-1	0010	06	B	B06	C17H14N2O4S	342.376	2-{[(6-ethoxy-1,3-benzothiazol-2-yl)amino]carbonyl}benzoic acid
5650846	N1349-1	0010	06	C	C06	C18H22N2O3S	346.452	2-(butyrylamino)-N-(2-methoxyphenyl)-4,5-dimethyl-3-thiophenecarboxamide
5651140	N1349-1	0010	06	D	D06	C17H18N2O3	298.345	(3,4-dimethoxyphenyl)(1-methyl-1H-benzimidazol-2-yl)methanol
5651162	N1349-1	0010	06	E	E06	C17H10F2N4O2	340.292	2,2'-methylenebis[5-(4-fluorophenyl)-1,3,4-oxadiazole]
5651365	N1349-1	0010	06	F	F06	C15H14N2O3S	302.354	1-[(4-ethoxy-1-naphthyl)sulfonyl]-1H-imidazole
5652011	N1349-1	0010	06	G	G06	C16H17Cl2N3O2S	386.303	N-cyclohexyl-2-{[5-(2,4-dichlorophenyl)-1,3,4-oxadiazol-2-yl]thio}acetamide
5652095	N1349-1	0010	06	H	H06	C15H10ClN3O	283.719	N-(3-chlorophenyl)-6-quinoxalinecarboxamide
5652426	N1349-1	0010	07	A	A07	C18H19N3O2	309.371	ethyl 4-{[(1-methyl-1H-benzimidazol-2-yl)methyl]amino}benzoate
5653134	N1349-1	0010	07	B	B07	C22H19N3O3	373.415	4-ethoxy-N-(2-methyl-5-[1,3]oxazolo[4,5-b]pyridin-2-ylphenyl)benzamide
5653219	N1349-1	0010	07	C	C07	C14H14N2O3	258.279	3,4-dimethoxy-N-4-pyridinylbenzamide
5654129	N1349-1	0010	07	D	D07	C18H19NO3	297.357	2-(3,5-dimethoxybenzoyl)-1,2,3,4-tetrahydroisoquinoline
5654952	N1349-1	0010	07	E	E07	C16H11N3OS	293.35	4-cyano-N-(2-methyl-1,3-benzothiazol-6-yl)benzamide
5655312	N1349-1	0010	07	F	F07	C15H11ClN2O3S2	366.848	2-chloro-N-[6-(methylsulfonyl)-1,3-benzothiazol-2-yl]benzamide
5656333	N1349-1	0010	07	G	G07	C17H16BrFN2O	363.232	1-(3-bromobenzoyl)-4-(4-fluorophenyl)piperazine
5656413	N1349-1	0010	07	H	H07	C17H16N2O3S	328.393	4-ethoxy-N-3-pyridinyl-1-naphthalenesulfonamide
5656423	N1349-1	0010	08	A	A08	C16H16N2O2	268.318	1-methyl-3-(2-phenoxyethyl)-1,3-dihydro-2H-benzimidazol-2-one
5656777	N1349-1	0010	08	B	B08	C19H25ClN4O	360.89	1-{2-methyl-4-[2-(1-piperidinyl)ethyl]-4H-pyrazolo[1,5-a]benzimidazol-3-yl}ethanone hydrochloride
5656862	N1349-1	0010	08	C	C08	C12H14N2O2S	250.322	N-(4-ethoxy-1,3-benzothiazol-2-yl)propanamide
5658717	N1349-1	0010	08	D	D08	C18H18N2O3	310.356	1,3-benzodioxol-5-yl(1-isopropyl-1H-benzimidazol-2-yl)methanol
5658917	N1349-1	0010	08	E	E08	C19H20O6	344.368	1-(3,4-dimethoxyphenyl)-6,7-dimethoxy-1,4-dihydro-3H-isochromen-3-one
5659275	N1349-1	0010	08	F	F08	C18H16N2O4	324.339	4-(2,5-dioxo-1-pyrrolidinyl)-N-(4-methoxyphenyl)benzamide
5659686	N1349-1	0010	08	G	G08	C19H22N2O3	326.399	1-(3,5-dimethoxybenzoyl)-4-phenylpiperazine
5659716	N1349-1	0010	08	H	H08	C17H17IN2O	392.242	1-(2-iodobenzoyl)-4-phenylpiperazine
5659758	N1349-1	0010	09	A	A09	C14H18N2O3S	294.375	ethyl [(5-ethoxy-1-methyl-1H-benzimidazol-2-yl)thio]acetate
5659808	N1349-1	0010	09	B	B09	C18H18N2O3	310.356	3-methyl-1-(phenoxyacetyl)-5-phenyl-4,5-dihydro-1H-pyrazol-5-ol
5660256	N1349-1	0010	09	C	C09	C15H13BrFNO3	354.178	N-(4-bromo-2-fluorophenyl)-3,4-dimethoxybenzamide
5660517	N1349-1	0010	09	D	D09	C22H22N2O4	378.432	3-[(4-benzyl-1-piperazinyl)carbonyl]-6-methoxy-2H-chromen-2-one
5660757	N1349-1	0010	09	E	E09	C19H24N4O2	340.429	methyl 2-methyl-9-[2-(1-piperidinyl)ethyl]-9H-imidazo[1,2-a]benzimidazole-3-carboxylate
5660788	N1349-1	0010	09	F	F09	C15H15N3O2	269.306	N-(1-propyl-1H-benzimidazol-2-yl)-2-furamide
5661142	N1349-1	0010	09	G	G09	C20H20N2O3	336.394	6-({[4-(4-pyridinylmethyl)phenyl]amino}carbonyl)-3-cyclohexene-1-carboxylic acid
5661396	N1349-1	0010	09	H	H09	C18H18N2O3S	342.42	4-ethoxy-N-(4-pyridinylmethyl)-1-naphthalenesulfonamide
5661736	N1349-1	0010	10	A	A10	C13H20N4O2	264.33	4,4'-(6-methyl-2,4-pyrimidinediyl)dimorpholine
5661988	N1349-1	0010	10	B	B10	C18H18N2O2	294.356	(1-benzyl-1H-imidazol-2-yl)(4-methoxyphenyl)methanol
5661991	N1349-1	0010	10	C	C10	C8H7BrN4	239.076	3-(2-bromophenyl)-1H-1,2,4-triazol-5-amine
5662083	N1349-1	0010	10	D	D10	C15H14N2O	238.292	1-benzyl-3-methyl-1,3-dihydro-2H-benzimidazol-2-one
5662398	N1349-1	0010	10	E	E10	C16H18N2O3S	318.397	ethyl 2-amino-4-methyl-5-{[(2-methylphenyl)amino]carbonyl}-3-thiophenecarboxylate
5662679	N1349-1	0010	10	F	F10	C12H20ClN	213.753	2,6-diallyl-4-methyl-1,2,3,6-tetrahydropyridinium chloride
5662823	N1349-1	0010	10	G	G10	C15H10N2O2S	282.323	2-(1,3-dioxo-1,3-dihydro-2H-isoindol-2-yl)-4,5-dimethyl-3-thiophenecarbonitrile
5662854	N1349-1	0010	10	H	H10	C11H12N2O	188.231	(1-methyl-1H-imidazol-2-yl)(phenyl)methanol
5663392	N1349-1	0010	11	A	A11	C22H23N3O3	377.447	2-[2-(4-benzyl-1-piperazinyl)-1-methyl-2-oxoethyl]-1H-isoindole-1,3(2H)-dione
5663477	N1349-1	0010	11	B	B11	C19H17N3O3S	367.43	N~2~-phenyl-N~2~-(phenylsulfonyl)-N~1~-2-pyridinylglycinamide
5663980	N1349-1	0010	11	C	C11	C12H13BrN2S	297.219	3-(4-methylphenyl)-5,6-dihydroimidazo[2,1-b][1,3]thiazole hydrobromide
5664005	N1349-1	0010	11	D	D11	C13H13NO3S2	295.381	ethyl 5'-(acetylamino)-2,3'-bithiophene-4'-carboxylate
5664097	N1349-1	0010	11	E	E11	C11H11BrN2O2S	315.191	1-[(4-bromophenyl)sulfonyl]-2-ethyl-1H-imidazole
5664172	N1349-1	0010	11	F	F11	C19H19N3O4S	385.445	N-(5-benzyl-1,3,4-thiadiazol-2-yl)-3,4,5-trimethoxybenzamide
5664536	N1349-1	0010	11	G	G11	C17H18N2O2S	314.409	2-[(5-methoxy-1-methyl-1H-benzimidazol-2-yl)thio]-1-phenylethanol
5665411	N1349-1	0010	11	H	H11	C20H21N3O4	367.408	2-(1,3-dioxo-1H-benzo[de]isoquinolin-2(3H)-yl)-N-[2-(4-morpholinyl)ethyl]acetamide
5665661	N1349-1	0011	02	A	A02	C15H18N2O3	274.322	N-ethyl-4-hydroxy-2-oxo-1-propyl-1,2-dihydro-3-quinolinecarboxamide
5666301	N1349-1	0011	02	B	B02	C8H10N4S	194.26	5,7-dimethyl-2-(methylthio)[1,2,4]triazolo[1,5-a]pyrimidine
5666380	N1349-1	0011	02	C	C02	C18H21NO6S	379.435	methyl N-benzyl-N-[(3,4-dimethoxyphenyl)sulfonyl]glycinate
5666979	N1349-1	0011	02	D	D02	C18H20N2O2S	328.436	2-(acetylamino)-N-(2-methylphenyl)-4,5,6,7-tetrahydro-1-benzothiophene-3-carboxamide
5667161	N1349-1	0011	02	E	E02	C20H22N2O6	386.408	3'-ethyl 5'-isopropyl 2'-amino-6'-methyl-2-oxo-1,2-dihydrospiro[indole-3,4'-pyran]-3',5'-dicarboxylate
5668062	N1349-1	0011	02	F	F02	C17H13N3OS	307.377	N-[5-(2-phenylvinyl)-1,3,4-thiadiazol-2-yl]benzamide
5668635	N1349-1	0011	02	G	G02	C13H8FN3OS2	305.355	N-[5-(4-fluorophenyl)-1,3,4-thiadiazol-2-yl]-2-thiophenecarboxamide
5668916	N1349-1	0011	02	H	H02	C16H15F3N4OS	368.383	N-(3-cyano-4,5,6,7-tetrahydro-1-benzothien-2-yl)-2-[5-methyl-3-(trifluoromethyl)-1H-pyrazol-1-yl]acetamide
5669306	N1349-1	0011	03	A	A03	C14H11F6N3O	351.254	2-[5-methyl-3-(trifluoromethyl)-1H-pyrazol-1-yl]-N-[2-(trifluoromethyl)phenyl]acetamide
5670543	N1349-1	0011	03	B	B03	C16H15N3O3S2	361.444	N-[5-(3,4-dimethoxybenzyl)-1,3,4-thiadiazol-2-yl]-2-thiophenecarboxamide
5670654	N1349-1	0011	03	C	C03	C9H6FN3OS	223.23	4-fluoro-N-1,3,4-thiadiazol-2-ylbenzamide
5672558	N1349-1	0011	03	D	D03	C16H22N2O4S	338.429	ethyl 2-[(4-morpholinylacetyl)amino]-5,6-dihydro-4H-cyclopenta[b]thiophene-3-carboxylate
5677355	N1349-1	0011	03	E	E03	C14H16N2O5	292.294	methyl 5-hydroxy-1-(3-methoxybenzoyl)-5-methyl-4,5-dihydro-1H-pyrazole-3-carboxylate
5677646	N1349-1	0011	03	F	F03	C18H18N4O2	322.37	7-methyl-2-(4-morpholinylcarbonyl)-5-phenylpyrazolo[1,5-a]pyrimidine
5678355	N1349-1	0011	03	G	G03	C16H15ClN2O2S	334.827	2-(acetylamino)-N-(2-chlorophenyl)-5,6-dihydro-4H-cyclopenta[b]thiophene-3-carboxamide
5679079	N1349-1	0011	03	H	H03	C18H19N3OS	325.436	2-{[2-(4-morpholinyl)ethyl]thio}-6-phenylnicotinonitrile
5679155	N1349-1	0011	04	A	A04	C15H18N2OS	274.388	2,3,4,7,8,9,10,11-octahydro-1H,12H-cyclohepta[4,5]thieno[2,3-d]pyrido[1,2-a]pyrimidin-12-one
5681913	N1349-1	0011	04	B	B04	C15H16F3N3O2	327.309	N-(4-methoxybenzyl)-2-[5-methyl-3-(trifluoromethyl)-1H-pyrazol-1-yl]acetamide
5682069	N1349-1	0011	04	C	C04	C14H12F3N3O3	327.265	N-1,3-benzodioxol-5-yl-2-[5-methyl-3-(trifluoromethyl)-1H-pyrazol-1-yl]acetamide
5682153	N1349-1	0011	04	D	D04	C17H19N3OS2	345.488	2-{[3-cyano-6-methyl-4-(2-thienyl)-2-pyridinyl]thio}-N,N-diethylacetamide
5683264	N1349-1	0011	04	E	E04	C23H29NO5	399.491	N-{[4-(3,4-dimethoxyphenyl)tetrahydro-2H-pyran-4-yl]methyl}-2-(4-methoxyphenyl)acetamide
5683385	N1349-1	0011	04	F	F04	C16H20N2O3S2	352.477	ethyl [(3-ethyl-4-oxo-3,4,5,6,7,8-hexahydro[1]benzothieno[2,3-d]pyrimidin-2-yl)thio]acetate
5684007	N1349-1	0011	04	G	G04	C19H24N2O	296.416	3-[1-(3-ethoxybenzyl)-2-piperidinyl]pyridine
5684752	N1349-1	0011	04	H	H04	C14H11N3O2	253.263	2-[5-(4-methoxyphenyl)-1,2,4-oxadiazol-3-yl]pyridine
5685098	N1349-1	0011	05	A	A05	C20H20N2O2	320.395	N-(2-ethyl-6-methylphenyl)-5-methyl-3-phenyl-4-isoxazolecarboxamide
5685240	N1349-1	0011	05	B	B05	C14H19BrN2O2	327.224	1-[(2-bromo-4-methylphenoxy)acetyl]-4-methylpiperazine
5685264	N1349-1	0011	05	C	C05	C15H16N2O3	272.306	2-(2-methoxyphenoxy)-N-(4-pyridinylmethyl)acetamide
5685437	N1349-1	0011	05	D	D05	C14H11N3OS	269.327	N-(4-cyanophenyl)-2-(2-pyridinylthio)acetamide
5685639	N1349-1	0011	05	E	E05	C17H15N3OS2	341.457	N-(5-methyl-1,3,4-thiadiazol-2-yl)-2-phenyl-2-(phenylthio)acetamide
5686190	N1349-1	0011	05	F	F05	C17H17NO5	315.329	N-(2,3-dihydro-1,4-benzodioxin-6-yl)-2-(2-methoxyphenoxy)acetamide
5686877	N1349-1	0011	05	G	G05	C19H23N3O2	325.414	1-[(3,5-dimethylphenoxy)acetyl]-4-(2-pyridinyl)piperazine
5686969	N1349-1	0011	05	H	H05	C14H10ClN3O2	287.708	3-{5-[(4-chlorophenoxy)methyl]-1,2,4-oxadiazol-3-yl}pyridine
5687169	N1349-1	0011	06	A	A06	C15H18N2O3S2	338.45	N-[6-(methylsulfonyl)-1,3-benzothiazol-2-yl]cyclohexanecarboxamide
5687591	N1349-1	0011	06	B	B06	C16H16BrClN2O2	383.675	methyl N-[(2-amino-5-bromophenyl)(2-chlorophenyl)methyl]glycinate
5687673	N1349-1	0011	06	C	C06	C17H16FN3O3S	361.398	N-(1,5-dimethyl-3-oxo-2-phenyl-2,3-dihydro-1H-pyrazol-4-yl)-4-fluorobenzenesulfonamide
5687887	N1349-1	0011	06	D	D06	C20H24N2O2	324.426	1-[(3,5-dimethylphenoxy)acetyl]-4-phenylpiperazine
5688232	N1349-1	0011	06	E	E06	C18H19NO5	329.356	N-(2,3-dihydro-1,4-benzodioxin-6-yl)-2-(3,4-dimethoxyphenyl)acetamide
5688356	N1349-1	0011	06	F	F06	C16H14N2O3	282.302	5-(2-methoxyphenyl)-3-(4-methoxyphenyl)-1,2,4-oxadiazole
5688395	N1349-1	0011	06	G	G06	C13H17NO4	251.285	4-[(3-methoxyphenoxy)acetyl]morpholine
5688675	N1349-1	0011	06	H	H06	C18H16N2O2S	324.404	4-(4-morpholinylcarbonyl)-2-(2-thienyl)quinoline
5698984	N1349-1	0011	07	A	A07	C16H13NO5	299.286	N-(2,3-dihydro-1,4-benzodioxin-6-yl)-1,3-benzodioxole-5-carboxamide
5699034	N1349-1	0011	07	B	B07	C19H21FN2O2	328.39	1-(2-ethoxyphenyl)-4-(3-fluorobenzoyl)piperazine
5699248	N1349-1	0011	07	C	C07	C19H21FN2O4S	392.453	methyl 5-[(diethylamino)carbonyl]-2-[(4-fluorobenzoyl)amino]-4-methyl-3-thiophenecarboxylate
5699341	N1349-1	0011	07	D	D07	C11H10BrN3O4	328.124	5-bromo-N-(1,3-dimethyl-2,6-dioxo-1,2,3,6-tetrahydro-4-pyrimidinyl)-2-furamide
5699983	N1349-1	0011	07	E	E07	C14H14ClNO3	279.726	2-(3-chlorophenoxy)-N-(2-furylmethyl)propanamide
5700178	N1349-1	0011	07	F	F07	C17H21N3O4	331.375	3,4,5-triethoxy-N-2-pyrimidinylbenzamide
5700253	N1349-1	0011	07	G	G07	C11H9ClN2O2	236.66	3-chloro-N-(5-methyl-3-isoxazolyl)benzamide
5700254	N1349-1	0011	07	H	H07	C14H16N2O3S	292.359	N-[3-(aminocarbonyl)-4-ethyl-5-methyl-2-thienyl]-2-methyl-3-furamide
5700641	N1349-1	0011	08	A	A08	C13H17NO3S	267.349	methyl 2-[(cyclopropylcarbonyl)amino]-4-ethyl-5-methyl-3-thiophenecarboxylate
5700802	N1349-1	0011	08	B	B08	C13H14N2O2S	262.333	3-(4-methoxyphenyl)-N-1,3-thiazol-2-ylpropanamide
5700819	N1349-1	0011	08	C	C08	C16H24N2O4	308.381	3,5-dimethoxy-N-[3-(4-morpholinyl)propyl]benzamide
5701126	N1349-1	0011	08	D	D08	C16H18N2O4	302.333	3,4,5-trimethoxy-N-(2-pyridinylmethyl)benzamide
5701225	N1349-1	0011	08	E	E08	C18H19ClN2O	314.818	1-[(4-chlorophenyl)acetyl]-4-phenylpiperazine
5701364	N1349-1	0011	08	F	F08	C12H11BrN2O4S	359.2	ethyl 2-[(5-bromo-2-furoyl)amino]-4-methyl-1,3-thiazole-5-carboxylate
5701615	N1349-1	0011	08	G	G08	C14H13FN2O2S	292.334	N-[4-(4-fluorophenyl)-1,3-thiazol-2-yl]tetrahydro-2-furancarboxamide
5701665	N1349-1	0011	08	H	H08	C13H12ClNO2	249.699	N-(4-chlorobenzyl)-2-methyl-3-furamide
5701742	N1349-1	0011	09	A	A09	C11H12N2O2S2	268.358	4-ethyl-N-1,3-thiazol-2-ylbenzenesulfonamide
5701850	N1349-1	0011	09	B	B09	C15H16N2OS	272.372	N-[4-(2,4-dimethylphenyl)-1,3-thiazol-2-yl]cyclopropanecarboxamide
5702168	N1349-1	0011	09	C	C09	C19H23NO6S	393.462	methyl 4-ethyl-5-methyl-2-[(3,4,5-trimethoxybenzoyl)amino]-3-thiophenecarboxylate
5702574	N1349-1	0011	09	D	D09	C12H10N2OS2	262.354	N-(3-cyano-4,5-dimethyl-2-thienyl)-2-thiophenecarboxamide
5703248	N1349-1	0011	09	E	E09	C13H11N3O3	257.251	methyl 2-[(2-pyrazinylcarbonyl)amino]benzoate
5703265	N1349-1	0011	09	F	F09	C14H12N2O4S2	336.391	2-methyl-N-[6-(methylsulfonyl)-1,3-benzothiazol-2-yl]-3-furamide
5703491	N1349-1	0011	09	G	G09	C21H22N2O4	366.42	N-[2-(3,4-dimethoxyphenyl)ethyl]-5-methyl-3-phenyl-4-isoxazolecarboxamide
5703528	N1349-1	0011	09	H	H09	C16H20N2O2	272.35	N-[2-(1-piperidinyl)ethyl]-1-benzofuran-2-carboxamide
5704125	N1349-1	0011	10	A	A10	C16H13ClN2OS	316.812	3-chloro-6-methyl-N-(2-pyridinylmethyl)-1-benzothiophene-2-carboxamide
5704177	N1349-1	0011	10	B	B10	C15H12ClN3O3S2	381.862	N-(4-chlorophenyl)-N'-[6-(methylsulfonyl)-1,3-benzothiazol-2-yl]urea
5704219	N1349-1	0011	10	C	C10	C12H11ClN2O2	250.687	2-(4-chlorophenyl)-N-(5-methyl-3-isoxazolyl)acetamide
5704350	N1349-1	0011	10	D	D10	C13H9Cl2NO3S	330.192	methyl 3-[(2,6-dichlorobenzoyl)amino]-2-thiophenecarboxylate
5704660	N1349-1	0011	10	E	E10	C16H15NO3	269.303	N-1,3-benzodioxol-5-yl-3-phenylpropanamide
5705219	N1349-1	0011	10	F	F10	C19H26N8O	382.472	N~2~-[4,6-bis(dimethylamino)-1,3,5-triazin-2-yl]-N~2~-cyano-N~1~-isopropyl-N~1~-phenylglycinamide
5705264	N1349-1	0011	10	G	G10	C17H17N3O2S	327.408	2-anilino-6,6-dimethyl-3,5,6,8-tetrahydro-4H-pyrano[4',3':4,5]thieno[2,3-d]pyrimidin-4-one
5705267	N1349-1	0011	10	H	H10	C13H14N2OS2	278.397	3-allyl-2-(methylthio)-3,5,6,7-tetrahydro-4H-cyclopenta[4,5]thieno[2,3-d]pyrimidin-4-one
5705285	N1349-1	0011	11	A	A11	C18H16N4OS2	368.482	8,8-dimethyl-3-phenyl-3,6,8,9-tetrahydro-10H-thiopyrano[4',3':4,5]thieno[2,3-d][1,2,4]triazolo[1,5-a]pyrimidin-10-one
5705287	N1349-1	0011	11	B	B11	C16H18N2O4S2	366.461	[(3-allyl-6,6-dimethyl-4-oxo-3,5,6,8-tetrahydro-4H-pyrano[4',3':4,5]thieno[2,3-d]pyrimidin-2-yl)thio]acetic acid
5705512	N1349-1	0011	11	C	C11	C16H11BrN2O	327.183	2-[2-(3-bromophenyl)vinyl]-4(3H)-quinazolinone
5705555	N1349-1	0011	11	D	D11	C13H17N3OS	263.364	3-[(4-ethoxybenzyl)thio]-5-ethyl-4H-1,2,4-triazole
5705667	N1349-1	0011	11	E	E11	C14H14N4O2S	302.357	ethyl [(5-methyl-5H-[1,2,4]triazino[5,6-b]indol-3-yl)thio]acetate
5706051	N1349-1	0011	11	F	F11	C16H18ClN3O3S	367.857	N-(5-chloro-2-pyridinyl)-3-[(diethylamino)sulfonyl]benzamide
5706104	N1349-1	0011	11	G	G11	C14H16N2O2S	276.36	4-ethyl-N-(5-methyl-2-pyridinyl)benzenesulfonamide
5707501	N1349-1	0011	11	H	H11	C16H14N2O5S	346.364	methyl 5-(1,3-benzodioxol-5-yl)-7-methyl-3-oxo-2,3-dihydro-5H-[1,3]thiazolo[3,2-a]pyrimidine-6-carboxylate
5688897	N1349-1	0012	02	A	A02	C22H25ClN2O2	384.91	N-(4-methoxyphenyl)-N-(8-methyl-8-azabicyclo[3.2.1]oct-2-en-3-yl)benzamide hydrochloride
5689255	N1349-1	0012	02	B	B02	C14H10BrN3O2	332.159	4-{5-[(4-bromophenoxy)methyl]-1,2,4-oxadiazol-3-yl}pyridine
5689276	N1349-1	0012	02	C	C02	C16H11NO5S	329.334	methyl 3-{[(2-oxo-2H-chromen-3-yl)carbonyl]amino}-2-thiophenecarboxylate
5689545	N1349-1	0012	02	D	D02	C15H18N2O2S	290.387	8-[(4-methyl-1-piperidinyl)sulfonyl]quinoline
5689605	N1349-1	0012	02	E	E02	C18H14N2O4	322.323	N-1,3-benzodioxol-5-yl-5-methyl-3-phenyl-4-isoxazolecarboxamide
5690603	N1349-1	0012	02	F	F02	C12H8N2O	196.21	2-hydroxy-6-phenylnicotinonitrile
5690842	N1349-1	0012	02	G	G02	C14H17NO6S	327.359	dimethyl 3-methyl-5-[(tetrahydro-2-furanylcarbonyl)amino]-2,4-thiophenedicarboxylate
5691316	N1349-1	0012	02	H	H02	C17H20N2O3S	332.425	5-acetyl-2-[(2-ethoxyethyl)thio]-4-(2-furyl)-6-methyl-1,4-dihydro-3-pyridinecarbonitrile
5691320	N1349-1	0012	03	A	A03	C17H20N2O2S2	348.489	5-acetyl-2-[(2-ethoxyethyl)thio]-6-methyl-4-(2-thienyl)-1,4-dihydro-3-pyridinecarbonitrile
5691592	N1349-1	0012	03	B	B03	C17H15FN2O3S	346.383	isopropyl 4-cyano-5-[(2-fluorobenzoyl)amino]-3-methyl-2-thiophenecarboxylate
5691749	N1349-1	0012	03	C	C03	C13H13NO5S2	327.38	methyl 3-{[(4-methoxyphenyl)sulfonyl]amino}-2-thiophenecarboxylate
5692124	N1349-1	0012	03	D	D03	C15H15NO3S	289.356	methyl 3-[(3-phenylpropanoyl)amino]-2-thiophenecarboxylate
5692269	N1349-1	0012	03	E	E03	C18H14ClN3O2S	371.848	3-(2-chlorophenyl)-N-(3-cyano-4,5-dimethyl-2-thienyl)-5-methyl-4-isoxazolecarboxamide
5692882	N1349-1	0012	03	F	F03	C19H17FN2O4S	388.421	N-[4-(4-fluorophenyl)-1,3-thiazol-2-yl]-3,4,5-trimethoxybenzamide
5693045	N1349-1	0012	03	G	G03	C16H18N2O2	270.334	N-(4-methyl-2-pyridinyl)-2-phenoxybutanamide
5693319	N1349-1	0012	03	H	H03	C18H21FN2O3	332.378	6-{[4-(4-fluorophenyl)-1-piperazinyl]carbonyl}-3-cyclohexene-1-carboxylic acid
5693671	N1349-1	0012	04	A	A04	C17H14ClN3O2	327.773	3-(2-chlorophenyl)-5-methyl-N-(5-methyl-2-pyridinyl)-4-isoxazolecarboxamide
5693777	N1349-1	0012	04	B	B04	C19H17NO2	291.353	1-(1-benzofuran-2-ylcarbonyl)-3-phenylpyrrolidine
5694000	N1349-1	0012	04	C	C04	C20H23NO3	325.411	N-[2-(3,4-dimethoxyphenyl)ethyl]-2-phenylcyclopropanecarboxamide
5694076	N1349-1	0012	04	D	D04	C12H16N2O4	252.272	2-{[(5-methyl-3-isoxazolyl)amino]carbonyl}cyclohexanecarboxylic acid
5694085	N1349-1	0012	04	E	E04	C9H8BrN3O2S2	334.215	5-bromo-N-[5-(ethylthio)-1,3,4-thiadiazol-2-yl]-2-furamide
5694465	N1349-1	0012	04	F	F04	C14H16N2O5	292.294	3,4,5-trimethoxy-N-(5-methyl-3-isoxazolyl)benzamide
5694974	N1349-1	0012	04	G	G04	C16H16N2O5S	348.38	N-{4-[(2,3-dihydro-1,4-benzodioxin-6-ylamino)sulfonyl]phenyl}acetamide
5695048	N1349-1	0012	04	H	H04	C13H20N2O2S	268.381	2-[(2-ethylbutanoyl)amino]-4,5-dimethyl-3-thiophenecarboxamide
5695050	N1349-1	0012	05	A	A05	C19H14N4OS	346.414	2-(2-methylphenyl)-N-1,3,4-thiadiazol-2-yl-4-quinolinecarboxamide
5695126	N1349-1	0012	05	B	B05	C9H13N3O2S	227.287	N-(5-ethyl-1,3,4-thiadiazol-2-yl)tetrahydro-2-furancarboxamide
5695308	N1349-1	0012	05	C	C05	C13H18N2O3S	282.364	methyl [3-(aminocarbonyl)-4,5,6,7,8,9-hexahydrocycloocta[b]thien-2-yl]carbamate
5695343	N1349-1	0012	05	D	D05	C13H16Cl2N2O2	303.191	2,6-dichloro-N-[2-(4-morpholinyl)ethyl]benzamide
5695367	N1349-1	0012	05	E	E05	C21H26N2O2	338.454	1-(2-ethoxyphenyl)-4-(3-phenylpropanoyl)piperazine
5697330	N1349-1	0012	05	F	F05	C21H22N2O3	350.421	1-(1,3-benzodioxol-5-ylcarbonyl)-4-(3-phenyl-2-propen-1-yl)piperazine
5697461	N1349-1	0012	05	G	G05	C24H23FN2O	374.462	1-(diphenylacetyl)-4-(4-fluorophenyl)piperazine
5697693	N1349-1	0012	05	H	H05	C24H22N2O2	370.455	1-phenyl-4-(9H-xanthen-9-ylcarbonyl)piperazine
5697791	N1349-1	0012	06	A	A06	C21H27NO5	373.453	3,4,5-triethoxy-N-(2-methoxy-5-methylphenyl)benzamide
5697887	N1349-1	0012	06	B	B06	C21H21N3O2	347.42	1-[(5-methyl-3-phenyl-4-isoxazolyl)carbonyl]-4-phenylpiperazine
5698012	N1349-1	0012	06	C	C06	C18H17ClN2O3	344.801	1-(1,3-benzodioxol-5-ylcarbonyl)-4-(4-chlorophenyl)piperazine
5698358	N1349-1	0012	06	D	D06	C19H24N2O5S	392.478	ethyl 5-[(diethylamino)carbonyl]-4-methyl-2-[(2-methyl-3-furoyl)amino]-3-thiophenecarboxylate
5698550	N1349-1	0012	06	E	E06	C17H17N3OS	311.409	N-(3-cyano-4,5,6,7,8,9-hexahydrocycloocta[b]thien-2-yl)isonicotinamide
5698572	N1349-1	0012	06	F	F06	C14H14N2O3S	290.343	N-(5-acetyl-4-methyl-1,3-thiazol-2-yl)-4-methoxybenzamide
5698814	N1349-1	0012	06	G	G06	C22H24N2O3	364.448	2-(2,4-dimethoxyphenyl)-N,N-diethyl-4-quinolinecarboxamide
5698968	N1349-1	0012	06	H	H06	C15H14N2OS2	302.42	N-(3-cyano-5,6,7,8-tetrahydro-4H-cyclohepta[b]thien-2-yl)-2-thiophenecarboxamide
5708735	N1349-1	0012	07	A	A07	C23H22N2O3	374.443	methyl 2-methyl-5-oxo-7-phenyl-4-(2-pyridinyl)-1,4,5,6,7,8-hexahydro-3-quinolinecarboxylate
5708831	N1349-1	0012	07	B	B07	C23H20N2O	340.429	2-methyl-5-oxo-4,7-diphenyl-1,4,5,6,7,8-hexahydro-3-quinolinecarbonitrile
5709054	N1349-1	0012	07	C	C07	C19H22N2O4S	374.462	N-[4-(4-morpholinylcarbonyl)benzyl]-N-phenylmethanesulfonamide
5709992	N1349-1	0012	07	D	D07	C22H24FNO4	385.439	tetrahydro-2-furanylmethyl 4-(2-fluorophenyl)-2-methyl-5-oxo-1,4,5,6,7,8-hexahydro-3-quinolinecarboxylate
5710574	N1349-1	0012	07	E	E07	C20H24N2O2	324.426	N-(2,5-dimethylphenyl)-4-(4-morpholinylmethyl)benzamide
5710993	N1349-1	0012	07	F	F07	C23H18N2O3	370.412	N-[4-(benzoylamino)-3-methylphenyl]-1-benzofuran-2-carboxamide
5713018	N1349-1	0012	07	G	G07	C18H13NO5	323.308	N-(1,3-benzodioxol-5-ylmethyl)-2-oxo-2H-chromene-3-carboxamide
5714162	N1349-1	0012	07	H	H07	C17H17NO3	283.33	N-benzyl-N-methyl-2,3-dihydro-1,4-benzodioxine-6-carboxamide
5715545	N1349-1	0012	08	A	A08	C18H20N2O3S	344.436	N-methyl-N-[4-(1-pyrrolidinylcarbonyl)phenyl]benzenesulfonamide
5715921	N1349-1	0012	08	B	B08	C22H23N3O2	361.448	10-acetyl-3,3-dimethyl-11-(2-pyridinyl)-2,3,4,5,10,11-hexahydro-1H-dibenzo[b,e][1,4]diazepin-1-one
5716665	N1349-1	0012	08	C	C08	C15H22N2O4S	326.418	N-(4-ethoxyphenyl)-N-[2-oxo-2-(1-pyrrolidinyl)ethyl]methanesulfonamide (non-preferred name)
5717136	N1349-1	0012	08	D	D08	C16H13N5O	291.315	N-(2-furylmethyl)-1-phenyl-1H-pyrazolo[3,4-d]pyrimidin-4-amine
5717635	N1349-1	0012	08	E	E08	C17H29N3O2	307.44	N-1-adamantyl-N'-[2-(4-morpholinyl)ethyl]urea
5717678	N1349-1	0012	08	F	F08	C19H17NO4	323.352	N-[2-(4-methoxyphenyl)ethyl]-2-oxo-2H-chromene-3-carboxamide
5717993	N1349-1	0012	08	G	G08	C20H24N2O3S	372.49	N-benzyl-N-[4-(1-piperidinylcarbonyl)phenyl]methanesulfonamide
5718273	N1349-1	0012	08	H	H08	C15H12N2O2	252.275	4-benzoyl-3,4-dihydro-2(1H)-quinoxalinone
5718595	N1349-1	0012	09	A	A09	C15H12N2O2	252.275	2-(3-methoxyphenyl)-5-phenyl-1,3,4-oxadiazole
5719581	N1349-1	0012	09	B	B09	C15H13Cl2NO3	326.182	2,3-dichloro-N-(3,4-dimethoxyphenyl)benzamide
5720539	N1349-1	0012	09	C	C09	C21H26N2O	322.454	N-(tert-butyl)-4-(3,4-dihydro-2(1H)-isoquinolinylmethyl)benzamide
5720989	N1349-1	0012	09	D	D09	C20H14ClN3O	347.807	N-[2-(1H-benzimidazol-2-yl)phenyl]-2-chlorobenzamide
5721437	N1349-1	0012	09	E	E09	C19H16N2O3	320.351	N-{4-[(2-phenylacetyl)amino]phenyl}-2-furamide
5722012	N1349-1	0012	09	F	F09	C7H6BrN3	212.05	6-bromo-5-methyl-3H-imidazo[4,5-b]pyridine
5723235	N1349-1	0012	09	G	G09	C16H14N2O5S	346.364	methyl 7-(1,3-benzodioxol-5-yl)-5-methyl-3-oxo-2,3-dihydro-7H-[1,3]thiazolo[3,2-a]pyrimidine-6-carboxylate
5724824	N1349-1	0012	09	H	H09	C21H20N2O4S	396.469	N-(4-methoxyphenyl)-4-[methyl(phenylsulfonyl)amino]benzamide
5725617	N1349-1	0012	10	A	A10	C16H12N4OS	308.364	9-[(4H-1,2,4-triazol-3-ylthio)acetyl]-9H-carbazole
5726653	N1349-1	0012	10	B	B10	C16H16FNO3	289.309	2-(4-fluorophenoxy)-N-(2-methoxy-5-methylphenyl)acetamide
5727823	N1349-1	0012	10	C	C10	C8H12N2OS	184.262	6-methyl-2-(propylthio)-4-pyrimidinol
5727887	N1349-1	0012	10	D	D10	C16H17N3OS	299.397	{[3-(cyclopentylmethyl)-4-oxo-3,4-dihydro-2-quinazolinyl]thio}acetonitrile
5727923	N1349-1	0012	10	E	E10	C17H13N3OS	307.377	[(3-benzyl-4-oxo-3,4-dihydro-2-quinazolinyl)thio]acetonitrile
5727946	N1349-1	0012	10	F	F10	C17H16N2O2S	312.393	2-(ethylthio)-3-(4-methoxyphenyl)-4(3H)-quinazolinone
5727954	N1349-1	0012	10	G	G10	C19H20N2O2	308.383	2-[2-(1H-indol-3-yl)ethyl]-5-methyl-3a,4,7,7a-tetrahydro-1H-isoindole-1,3(2H)-dione
5727958	N1349-1	0012	10	H	H10	C18H24N2O2S	332.468	3-(2,2-dimethyltetrahydro-2H-pyran-4-yl)-2-(propylthio)-4(3H)-quinazolinone
5728023	N1349-1	0012	11	A	A11	C11H12N2OS	220.295	3-ethyl-2-(methylthio)-4(3H)-quinazolinone
5728135	N1349-1	0012	11	B	B11	C11H10N2OS	218.279	2-(allylthio)-4(3H)-quinazolinone
5728285	N1349-1	0012	11	C	C11	C13H9N3O	223.236	3-methyl-1-oxo-1,5-dihydropyrido[1,2-a]benzimidazole-4-carbonitrile
5728390	N1349-1	0012	11	D	D11	C14H16INO4	389.192	4-[(2-iodophenyl)amino]-4-oxo-3-(tetrahydro-2-furanyl)butanoic acid
5728508	N1349-1	0012	11	E	E11	C18H18N2O2	294.356	N-[4-(3,4-dihydro-1(2H)-quinolinylcarbonyl)phenyl]acetamide
5728807	N1349-1	0012	11	F	F11	C14H21NO3	251.328	4-[2-(2-ethoxyphenoxy)ethyl]morpholine
5729238	N1349-1	0012	11	G	G11	C16H14BrN3O3	376.212	2-[2-(4-bromo-3,5-dimethyl-1H-pyrazol-1-yl)-1-methyl-2-oxoethyl]-1H-isoindole-1,3(2H)-dione
5729567	N1349-1	0012	11	H	H11	C12H8Cl2N2O	267.116	2,5-dichloro-N-3-pyridinylbenzamide
5729752	N1349-1	0013	02	A	A02	C16H20N2O2	272.35	4-(diethylamino)-N-(2-furylmethyl)benzamide
5729947	N1349-1	0013	02	B	B02	C16H16BrNO2	334.215	N-(4-bromo-2-methylphenyl)-2-(2-methoxyphenyl)acetamide
5730125	N1349-1	0013	02	C	C02	C16H25NO5	311.381	N-[2-(2-ethylphenoxy)ethyl]-2-methyl-2-propanamine oxalate
5730211	N1349-1	0013	02	D	D02	C15H14FNO2	259.283	N-(4-fluorophenyl)-2-(2-methoxyphenyl)acetamide
5730569	N1349-1	0013	02	E	E02	C16H24N2O2	276.382	4-(diethylamino)-N-(tetrahydro-2-furanylmethyl)benzamide
5730909	N1349-1	0013	02	F	F02	C19H19NO7	373.366	6,7-dimethoxy-2-(3,4,5-trimethoxyphenyl)-4H-3,1-benzoxazin-4-one
5730978	N1349-1	0013	02	G	G02	C15H16N2O4S	320.37	1-(2-furoyl)-4-(phenylsulfonyl)piperazine
5731148	N1349-1	0013	02	H	H02	C19H28ClNO5	385.892	1-[4-(2-chloro-4,6-dimethylphenoxy)butyl]piperidine oxalate
5731187	N1349-1	0013	03	A	A03	C21H19NO5S	397.453	2-{benzyl[(4-methoxyphenyl)sulfonyl]amino}benzoic acid
5731765	N1349-1	0013	03	B	B03	C15H10ClFN2OS	320.775	2-[(2-chloro-6-fluorobenzyl)thio]-5-phenyl-1,3,4-oxadiazole
5731978	N1349-1	0013	03	C	C03	C15H13ClFNO3	309.727	N-(5-chloro-2,4-dimethoxyphenyl)-3-fluorobenzamide
5732114	N1349-1	0013	03	D	D03	C17H25NO4	307.393	4-(3,4-diethoxybenzoyl)-2,6-dimethylmorpholine
5732131	N1349-1	0013	03	E	E03	C20H23N3O2	337.425	N-{2-[(4-benzyl-1-piperazinyl)carbonyl]phenyl}acetamide
5732349	N1349-1	0013	03	F	F03	C17H20N2O2	284.361	3-(dimethylamino)-N-(2-methoxybenzyl)benzamide
5733253	N1349-1	0013	03	G	G03	C16H19NO2	257.335	N-(2,5-dimethylphenyl)-3-(5-methyl-2-furyl)propanamide
5733280	N1349-1	0013	03	H	H03	C14H11ClN4O	286.723	6-amino-4-(3-chlorophenyl)-3-methyl-2,4-dihydropyrano[2,3-c]pyrazole-5-carbonitrile
5733327	N1349-1	0013	04	A	A04	C14H20ClNO5	317.772	N-[2-(2-chlorophenoxy)ethyl]-2-methyl-2-propanamine oxalate
5733979	N1349-1	0013	04	B	B04	C17H25NO3	291.394	N-cycloheptyl-2-(3,4-dimethoxyphenyl)acetamide
5734118	N1349-1	0013	04	C	C04	C17H25NO3	291.394	1-(3,4-diethoxybenzoyl)azepane
5734500	N1349-1	0013	04	D	D04	C15H12ClFN2O2	306.726	4-(acetylamino)-N-(3-chloro-4-fluorophenyl)benzamide
5734852	N1349-1	0013	04	E	E04	C21H25NO2	323.439	4-benzyl-1-[(2-methoxyphenyl)acetyl]piperidine
5734879	N1349-1	0013	04	F	F04	C14H15N3O	241.295	3-(dimethylamino)-N-4-pyridinylbenzamide
5735169	N1349-1	0013	04	G	G04	C22H20N2O3S	392.48	2-[2-oxo-2-(10H-phenothiazin-10-yl)ethyl]hexahydro-1H-isoindole-1,3(2H)-dione
5735210	N1349-1	0013	04	H	H04	C18H23NO4	317.388	1,2-bis(3,4-dimethoxyphenyl)ethanamine
5735370	N1349-1	0013	05	A	A05	C17H23NO4	305.377	5-(4-morpholinyl)-2-phenyl-3-pentyn-2-ol acetate (salt)
5735573	N1349-1	0013	05	B	B05	C17H20N2O	268.362	3-(dimethylamino)-N-(2-phenylethyl)benzamide
5735590	N1349-1	0013	05	C	C05	C15H12BrFN2O2	351.177	4-(acetylamino)-N-(4-bromo-2-fluorophenyl)benzamide
5735757	N1349-1	0013	05	D	D05	C15H23NO2	249.356	1-[3-(2-ethoxyphenoxy)propyl]pyrrolidine
5735894	N1349-1	0013	05	E	E05	C21H19FN2O3S	398.46	2-[benzyl(methylsulfonyl)amino]-N-(4-fluorophenyl)benzamide
5735941	N1349-1	0013	05	F	F05	C14H19NO3	249.312	2-(2-methoxyphenyl)-N-(tetrahydro-2-furanylmethyl)acetamide
5735988	N1349-1	0013	05	G	G05	C16H19NO4	289.334	3,4-diethoxy-N-(2-furylmethyl)benzamide
5736341	N1349-1	0013	05	H	H05	C16H16ClNO3	305.764	N-(5-chloro-2-methoxyphenyl)-2-(2-methoxyphenyl)acetamide
5736345	N1349-1	0013	06	A	A06	C15H15NO5	289.291	8-methoxy-3-(4-morpholinylcarbonyl)-2H-chromen-2-one
5736737	N1349-1	0013	06	B	B06	C20H21NO3	323.395	1-(4-ethoxyphenyl)-3-(3-methylbenzyl)-2,5-pyrrolidinedione
5737292	N1349-1	0013	06	C	C06	C19H21FN2O3S	376.453	4-fluoro-N-(4-methylphenyl)-N-[2-oxo-2-(1-pyrrolidinyl)ethyl]benzenesulfonamide (non-preferred name)
5737397	N1349-1	0013	06	D	D06	C18H20N2O	280.373	3-(3,4-dihydro-2(1H)-isoquinolinylcarbonyl)-N,N-dimethylaniline
5737818	N1349-1	0013	06	E	E06	C14H23NO2	237.345	2-(2-ethoxyphenoxy)-N,N-diethylethanamine
5738120	N1349-1	0013	06	F	F06	C16H16BrClN2O2	383.675	2-(2-bromo-4,5-dimethoxybenzyl)-1H-benzimidazole hydrochloride
5738130	N1349-1	0013	06	G	G06	C16H19NO5	305.334	6-{[(2,5-dimethoxyphenyl)amino]carbonyl}-3-cyclohexene-1-carboxylic acid
5738618	N1349-1	0013	06	H	H06	C22H26N2O3S	398.528	2-[benzyl(methylsulfonyl)amino]-N-bicyclo[2.2.1]hept-2-ylbenzamide
5738746	N1349-1	0013	07	A	A07	C18H20N2O6S	392.434	N~1~-1,3-benzodioxol-5-yl-N~2~-(4-ethoxyphenyl)-N~2~-(methylsulfonyl)glycinamide
5738862	N1349-1	0013	07	B	B07	C19H22N2O2	310.399	1-[(2-methoxyphenyl)acetyl]-4-phenylpiperazine
5739225	N1349-1	0013	07	C	C07	C17H25NO5	323.392	1-[3-(2-ethylphenoxy)propyl]pyrrolidine oxalate
5739475	N1349-1	0013	07	D	D07	C18H19NO5	329.356	methyl 2-{[(3,4-dimethoxyphenyl)acetyl]amino}benzoate
5739479	N1349-1	0013	07	E	E07	C14H16Cl2N2O3	331.201	ethyl 4-(2,6-dichlorobenzoyl)-1-piperazinecarboxylate
5739551	N1349-1	0013	07	F	F07	C21H19NO5	365.389	8-allyl-N-(2,5-dimethoxyphenyl)-2-oxo-2H-chromene-3-carboxamide
5740032	N1349-1	0013	07	G	G07	C15H23NO6	313.354	N-[2-(3-methoxyphenoxy)ethyl]-2-methyl-2-propanamine oxalate
5740035	N1349-1	0013	07	H	H07	C15H15FN2O	258.298	3-(dimethylamino)-N-(2-fluorophenyl)benzamide
5740481	N1349-1	0013	08	A	A08	C17H19FN2O4S	366.414	N~2~-(4-ethoxyphenyl)-N~1~-(4-fluorophenyl)-N~2~-(methylsulfonyl)glycinamide
5740537	N1349-1	0013	08	B	B08	C15H13N3OS	283.354	5-acetyl-6-methyl-2-[(2-pyridinylmethyl)thio]nicotinonitrile
5741392	N1349-1	0013	08	C	C08	C18H19NO2	281.358	2-[(2-methoxyphenyl)acetyl]-1,2,3,4-tetrahydroisoquinoline
5742128	N1349-1	0013	08	D	D08	C11H12N4O3	248.243	N-(3,5-dimethoxyphenyl)-1H-1,2,4-triazole-3-carboxamide
5742922	N1349-1	0013	08	E	E08	C13H10Cl2N2O	281.143	2,5-dichloro-N-(6-methyl-2-pyridinyl)benzamide
5743048	N1349-1	0013	08	F	F08	C15H13Cl2NO2	310.182	2,5-dichloro-N-(4-methoxybenzyl)benzamide
5743180	N1349-1	0013	08	G	G08	C19H29NO5	351.447	1-[3-(2,3,6-trimethylphenoxy)propyl]piperidine oxalate
5744135	N1349-1	0013	08	H	H08	C16H16N2O3	284.318	methyl 2-({[(2-methylphenyl)amino]carbonyl}amino)benzoate
5744193	N1349-1	0013	09	A	A09	C21H16N2O4	360.373	N-[3-(1,3-benzoxazol-2-yl)-4-hydroxyphenyl]-3-methoxybenzamide
5744281	N1349-1	0013	09	B	B09	C22H22N2O4	378.432	3,4,5-trimethoxy-N-[4-(4-pyridinylmethyl)phenyl]benzamide
5744970	N1349-1	0013	09	C	C09	C18H21NO3	299.373	2-(2-isopropylphenoxy)-N-(2-methoxyphenyl)acetamide
5744999	N1349-1	0013	09	D	D09	C19H13N3O3	331.334	2-(1,3-dioxo-1,3-dihydro-2H-isoindol-2-yl)-N-5-quinolinylacetamide
5745089	N1349-1	0013	09	E	E09	C14H13NO4S	291.328	N-phenyl-2,3-dihydro-1,4-benzodioxine-6-sulfonamide
5746100	N1349-1	0013	09	F	F09	C18H20N2O3	312.372	3-[(2,2-dimethylpropanoyl)amino]-N-(4-hydroxyphenyl)benzamide
5747499	N1349-1	0013	09	G	G09	C10H8ClN3O2S	269.711	6-[(4-chlorobenzyl)thio]-1,2,4-triazine-3,5(2H,4H)-dione
5748255	N1349-1	0013	09	H	H09	C14H14N4	238.294	2-(3,5-dimethyl-1H-pyrazol-1-yl)-3-methylquinoxaline
5748717	N1349-1	0013	10	A	A10	C19H15FN2O	306.343	2-fluoro-N-[4-(4-pyridinylmethyl)phenyl]benzamide
5750336	N1349-1	0013	10	B	B10	C15H20N2O4	292.338	3-[2-hydroxy-3-(2-methylphenoxy)propyl]-5,5-dimethyl-2,4-imidazolidinedione
5750438	N1349-1	0013	10	C	C10	C13H14N2O2	230.269	N-(2-furylmethyl)-N'-(4-methylphenyl)urea
5750881	N1349-1	0013	10	D	D10	C16H18N2O2S	302.398	N-{2-[(tert-butylamino)carbonyl]phenyl}-2-thiophenecarboxamide
5752895	N1349-1	0013	10	E	E10	C15H12ClNO3	289.721	N-(2-chlorophenyl)-2,3-dihydro-1,4-benzodioxine-2-carboxamide
5753105	N1349-1	0013	10	F	F10	C18H22N2O3	314.388	N-[2-(3,4-dimethoxyphenyl)ethyl]-N'-(2-methylphenyl)urea
5753116	N1349-1	0013	10	G	G10	C15H15ClO5	310.737	methyl [(6-chloro-2-oxo-4-propyl-2H-chromen-7-yl)oxy]acetate
5753198	N1349-1	0013	10	H	H10	C16H9Cl2NO3	334.161	N-(2,5-dichlorophenyl)-2-oxo-2H-chromene-3-carboxamide
5756475	N1349-1	0013	11	A	A11	C14H11N3OS	269.327	3-{[4-(3-pyridinyl)-1,3-thiazol-2-yl]amino}phenol
5757241	N1349-1	0013	11	B	B11	C14H11NOS	241.314	N-(3-ethynylphenyl)-2-(2-thienyl)acetamide
5757634	N1349-1	0013	11	C	C11	C17H12N2O3	292.297	1-[3-(1,3-benzoxazol-2-yl)phenyl]-2,5-pyrrolidinedione
5758347	N1349-1	0013	11	D	D11	C23H26N2O3	378.475	11-(2,5-dimethoxyphenyl)-3,3-dimethyl-2,3,4,5,10,11-hexahydro-1H-dibenzo[b,e][1,4]diazepin-1-one
5758683	N1349-1	0013	11	E	E11	C19H23NO6	361.398	dimethyl 4-(3-ethoxy-4-hydroxyphenyl)-2,6-dimethyl-1,4-dihydro-3,5-pyridinedicarboxylate
5759794	N1349-1	0013	11	F	F11	C16H17ClN2O3S	352.842	4-chloro-N-[4-(4-morpholinyl)phenyl]benzenesulfonamide
5760621	N1349-1	0013	11	G	G11	C13H11N3	209.253	3-(1H-benzimidazol-2-yl)aniline
5761864	N1349-1	0013	11	H	H11	C21H15NO4	345.358	N-[3-methyl-4-(2-oxo-2H-chromen-3-yl)phenyl]-2-furamide
5761928	N1349-1	0014	02	A	A02	C15H11N3O2S2	329.402	N-{3-[(1,3-thiazol-2-ylamino)carbonyl]phenyl}-2-thiophenecarboxamide
5764567	N1349-1	0014	02	B	B02	C12H15ClN2O2	254.719	N-(4-chlorophenyl)-N'-(tetrahydro-2-furanylmethyl)urea
5764711	N1349-1	0014	02	C	C02	C20H15NO3	317.347	2'-(anilinocarbonyl)-2-biphenylcarboxylic acid
5764899	N1349-1	0014	02	D	D02	C18H12N2O3S	336.372	N-[3-(1,3-benzothiazol-2-yl)-4-hydroxyphenyl]-2-furamide
5765707	N1349-1	0014	02	E	E02	C17H10BrN3O3	384.192	5-bromo-N-(4-[1,3]oxazolo[4,5-b]pyridin-2-ylphenyl)-2-furamide
5766204	N1349-1	0014	02	F	F02	C20H15N3O3	345.361	3-methoxy-N-[2-(4-pyridinyl)-1,3-benzoxazol-5-yl]benzamide
5766247	N1349-1	0014	02	G	G02	C17H18BrNO4	380.241	3-bromo-N-(2,5-dimethoxyphenyl)-4-ethoxybenzamide
5766658	N1349-1	0014	02	H	H02	C22H24N2O5	396.447	N-(4-methoxybenzyl)-N-[1-(4-methoxyphenyl)-2,5-dioxo-3-pyrrolidinyl]propanamide
5767907	N1349-1	0014	03	A	A03	C19H12N2O3S	348.383	N-[4-(4-oxo-4H-3,1-benzoxazin-2-yl)phenyl]-2-thiophenecarboxamide
5768329	N1349-1	0014	03	B	B03	C14H16O4	248.281	5,7-dimethoxy-4-propyl-2H-chromen-2-one
5768999	N1349-1	0014	03	C	C03	C22H18N2O4	374.4	5-benzyl-3-(2-furyl)-2-phenyldihydro-2H-pyrrolo[3,4-d]isoxazole-4,6(3H,5H)-dione
5769756	N1349-1	0014	03	D	D03	C16H14BrN3O2	360.213	N-(4-bromophenyl)-2-(3-oxo-1,2,3,4-tetrahydro-2-quinoxalinyl)acetamide
5770040	N1349-1	0014	03	E	E03	C16H16BrNO3	350.215	2-(2-bromo-4-methylphenoxy)-N-(2-methoxyphenyl)acetamide
5774177	N1349-1	0014	03	F	F03	C17H17NO4S	331.393	2-{allyl[(4-methylphenyl)sulfonyl]amino}benzoic acid
5774852	N1349-1	0014	03	G	G03	C10H14N2O	178.236	1-(2-pyridinyl)-4-piperidinol
5777141	N1349-1	0014	03	H	H03	C16H14N2O3	282.302	N-(2-furylmethyl)-5-methyl-3-phenyl-4-isoxazolecarboxamide
5777587	N1349-1	0014	04	A	A04	C17H20N2O2	284.361	1-[(5-methyl-3-phenyl-4-isoxazolyl)carbonyl]azepane
5779012	N1349-1	0014	04	B	B04	C20H19N3O3	349.393	2-[2-(4-morpholinyl)-2-oxoethyl]-4-phenyl-1(2H)-phthalazinone
5779032	N1349-1	0014	04	C	C04	C16H19N3O2	285.349	4-methyl-2-[2-oxo-2-(1-piperidinyl)ethyl]-1(2H)-phthalazinone
5783036	N1349-1	0014	04	D	D04	C18H32N2	276.469	1-(2-adamantyl)-4-sec-butylpiperazine
5786253	N1349-1	0014	04	E	E04	C19H28Cl2N4O	399.367	2-tert-butyl-1-[2-(4-morpholinyl)ethyl]-1H-imidazo[1,2-a]benzimidazole dihydrochloride
5786376	N1349-1	0014	04	F	F04	C17H22N2O3S	334.44	1-[(6-ethoxy-2-naphthyl)sulfonyl]-4-methylpiperazine
5786405	N1349-1	0014	04	G	G04	C18H14N2O4	322.323	N-(6-methoxy-8-quinolinyl)-1,3-benzodioxole-5-carboxamide
5787068	N1349-1	0014	04	H	H04	C15H19ClN2O3	310.783	5-chloro-2-[2-oxo-2-(1-piperidinyl)ethyl]-3a,4,7,7a-tetrahydro-1H-isoindole-1,3(2H)-dione
5787182	N1349-1	0014	05	A	A05	C11H9Cl2NO3S	306.169	2,4-dichloro-N-(2-furylmethyl)benzenesulfonamide
5788832	N1349-1	0014	05	B	B05	C13H16N2O3	248.284	5-(3,4-dimethoxyphenyl)-3-propyl-1,2,4-oxadiazole
5789555	N1349-1	0014	05	C	C05	C16H16N2O4S	332.381	1-[(2,5-dimethoxyphenyl)sulfonyl]-2-methyl-1H-benzimidazole
5791862	N1349-1	0014	05	D	D05	C11H9BrN2OS	297.175	2-(allylthio)-5-(4-bromophenyl)-1,3,4-oxadiazole
5792284	N1349-1	0014	05	E	E05	C12H16BrNO2	286.171	1-(4-bromophenyl)-2-(4-morpholinyl)ethanol
5792300	N1349-1	0014	05	F	F05	C18H22N2O4S	362.451	1-[(2,5-dimethoxyphenyl)sulfonyl]-4-phenylpiperazine
5792449	N1349-1	0014	05	G	G05	C12H13ClN2O3S	300.766	1-[(5-chloro-2-methoxyphenyl)sulfonyl]-2-ethyl-1H-imidazole
5794634	N1349-1	0014	05	H	H05	C18H22N2O4	330.387	3,4,5-triethoxy-N-3-pyridinylbenzamide
5794994	N1349-1	0014	06	A	A06	C12H11F3N2O3	288.228	1-(4-hydroxybenzoyl)-3-methyl-5-(trifluoromethyl)-4,5-dihydro-1H-pyrazol-5-ol
5795165	N1349-1	0014	06	B	B06	C15H14ClNO3	291.737	2-(2-chlorophenoxy)-N-[2-(hydroxymethyl)phenyl]acetamide
5795292	N1349-1	0014	06	C	C06	C15H15ClN2O2	290.752	2-(4-chloro-2-methylphenoxy)-N-(2-pyridinylmethyl)acetamide
5795326	N1349-1	0014	06	D	D06	C17H19N3O2	297.36	N-(3,4-dimethoxybenzyl)-1-methyl-1H-benzimidazol-2-amine
5795513	N1349-1	0014	06	E	E06	C14H19ClN2O2	282.773	1-[(4-chloro-2-methylphenoxy)acetyl]-4-methylpiperazine
5795520	N1349-1	0014	06	F	F06	C11H7N3O2	213.197	4-[5-(2-furyl)-1,2,4-oxadiazol-3-yl]pyridine
5796131	N1349-1	0014	06	G	G06	C17H26Cl2N2O2	361.315	2-(2-chlorophenoxy)-N-(2,2,6,6-tetramethyl-4-piperidinyl)acetamide hydrochloride
5180209	N1349-1	0014	06	H	H06	C20H16N2O2	316.363	N,N'-1,3-phenylenedibenzamide
5796480	N1349-1	0014	07	A	A07	C20H21FN2O3S	388.464	2-fluoro-N-[3-(4-morpholinylcarbonyl)-4,5,6,7-tetrahydro-1-benzothien-2-yl]benzamide
5796597	N1349-1	0014	07	B	B07	C14H11IN2O2	366.16	N-[2-(aminocarbonyl)phenyl]-2-iodobenzamide
5797330	N1349-1	0014	07	C	C07	C20H17N3O	315.378	2-methyl-3-(1-naphthyl)-4,5,6,7-tetrahydro-8H-cyclopenta[d]pyrazolo[1,5-a]pyrimidin-8-one
5797821	N1349-1	0014	07	D	D07	C16H23ClN2O	294.828	3-chloro-N-(2,2,6,6-tetramethyl-4-piperidinyl)benzamide
5798011	N1349-1	0014	07	E	E07	C15H15N3O2	269.306	3-(2-methoxyphenyl)-2,5-dimethylpyrazolo[1,5-a]pyrimidin-7(4H)-one
5798733	N1349-1	0014	07	F	F07	C16H15ClN2O3	318.763	2-{[(4-chloro-2-methylphenoxy)acetyl]amino}benzamide
5799502	N1349-1	0014	07	G	G07	C23H23N3O2	373.459	2-benzyl-3-(2-methoxyphenyl)-5-propylpyrazolo[1,5-a]pyrimidin-7(4H)-one
5799505	N1349-1	0014	07	H	H07	C14H14N6S	298.372	3-(isobutylthio)-10H-[1,2,4]triazolo[4',3':2,3][1,2,4]triazino[5,6-b]indole
5799734	N1349-1	0014	08	A	A08	C13H11NO4	245.237	N-(1,3-benzodioxol-5-ylmethyl)-2-furamide
5800645	N1349-1	0014	08	B	B08	C16H14BrClN2O3	397.659	N-[4-(acetylamino)phenyl]-2-(2-bromo-4-chlorophenoxy)acetamide
5800749	N1349-1	0014	08	C	C08	C16H16ClNO3	305.764	2-(2-chlorophenoxy)-N-(4-methoxybenzyl)acetamide
5801218	N1349-1	0014	08	D	D08	C16H11ClF3N3O2	369.733	1-(4-chlorobenzoyl)-3-(4-pyridinyl)-5-(trifluoromethyl)-4,5-dihydro-1H-pyrazol-5-ol
5801931	N1349-1	0014	08	E	E08	C15H13ClN2O2	288.736	N-[2-(acetylamino)phenyl]-2-chlorobenzamide
5802827	N1349-1	0014	08	F	F08	C14H10ClN3O2	287.708	2-{5-[(2-chlorophenoxy)methyl]-1,2,4-oxadiazol-3-yl}pyridine
5802920	N1349-1	0014	08	G	G08	C14H11N3OS	269.327	3-[5-(benzylthio)-1,3,4-oxadiazol-2-yl]pyridine
5803217	N1349-1	0014	08	H	H08	C13H6F3N3O	277.207	1-hydroxy-3-(trifluoromethyl)pyrido[1,2-a]benzimidazole-4-carbonitrile
5803577	N1349-1	0014	09	A	A09	C18H30N2O2	306.452	N-[3-(4-morpholinyl)propyl]-1-adamantanecarboxamide
5804682	N1349-1	0014	09	B	B09	C11H11ClN2O2S	270.74	1-[(4-chlorophenyl)sulfonyl]-2,4-dimethyl-1H-imidazole
5804772	N1349-1	0014	09	C	C09	C15H15N5O2	297.319	2-[(7-methoxy-4-methyl-2-quinazolinyl)amino]-6-methyl-4-pyrimidinol
5805054	N1349-1	0014	09	D	D09	C16H17N5	279.347	N-(4,6-dimethyl-2-pyrimidinyl)-4,7-dimethyl-2-quinazolinamine
5806279	N1349-1	0014	09	E	E09	C14H14N2O2	242.28	2-methyl-1-propylchromeno[3,4-d]imidazol-4(1H)-one
5806331	N1349-1	0014	09	F	F09	C13H14N2O2S	262.333	3,6-dimethyl-2-(methylthio)-5-phenoxy-4(3H)-pyrimidinone
5806514	N1349-1	0014	09	G	G09	C22H17N3O2	355.4	3-(4-methoxyphenyl)-2-[2-(3-pyridinyl)vinyl]-4(3H)-quinazolinone
5806835	N1349-1	0014	09	H	H09	C10H10N2OS	206.268	2-(4-methylphenyl)-5-(methylthio)-1,3,4-oxadiazole
5806916	N1349-1	0014	10	A	A10	C18H12F3NO4S	395.36	2-({2,5-dioxo-1-[3-(trifluoromethyl)phenyl]-3-pyrrolidinyl}thio)benzoic acid
5806931	N1349-1	0014	10	B	B10	C17H14FN3O2S	343.382	N-(4-fluorophenyl)-2-{[5-(4-methylphenyl)-1,3,4-oxadiazol-2-yl]thio}acetamide
5807166	N1349-1	0014	10	C	C10	C18H19ClN2OS	346.882	4-(3,4-dimethylphenyl)-N-(4-methoxyphenyl)-1,3-thiazol-2-amine hydrochloride
5807564	N1349-1	0014	10	D	D10	C12H11NO4S2	297.354	N-(1,3-benzodioxol-5-ylmethyl)-2-thiophenesulfonamide
5807570	N1349-1	0014	10	E	E10	C10H10N2O2S2	254.331	N-(3-pyridinylmethyl)-2-thiophenesulfonamide
5807665	N1349-1	0014	10	F	F10	C13H19N3O4S	313.378	methyl {4-[(4-methyl-1-piperazinyl)sulfonyl]phenyl}carbamate
5807673	N1349-1	0014	10	G	G10	C17H14N2O4S	342.376	N-(1,3-benzodioxol-5-ylmethyl)-8-quinolinesulfonamide
5807871	N1349-1	0014	10	H	H10	C18H21N3O	295.388	[4-(dimethylamino)phenyl](1-ethyl-1H-benzimidazol-2-yl)methanol
5808047	N1349-1	0014	11	A	A11	C16H11ClF2N2O2S	368.792	3-{[4-(2,4-difluorophenyl)-1,3-thiazol-2-yl]amino}benzoic acid hydrochloride
5808252	N1349-1	0014	11	B	B11	C17H19N3O	281.36	N-(2-methoxybenzyl)-1,2-dimethyl-1H-benzimidazol-5-amine
5808927	N1349-1	0014	11	C	C11	C14H13BrN2OS2	369.305	2-[(5-methyl-1H-benzimidazol-2-yl)thio]-1-(2-thienyl)ethanone hydrobromide
5808966	N1349-1	0014	11	D	D11	C16H18N2O4S2	366.461	1-(1,3-benzodioxol-5-ylmethyl)-4-(2-thienylsulfonyl)piperazine
5809248	N1349-1	0014	11	E	E11	C19H19N3O3S	369.446	N-[4-(4-morpholinyl)phenyl]-8-quinolinesulfonamide
5810669	N1349-1	0014	11	F	F11	C14H13ClN2O	260.726	2-(4-chlorophenyl)-N-(4-pyridinylmethyl)acetamide
5810765	N1349-1	0014	11	G	G11	C13H16BrNO3	314.181	4-[(4-bromo-2-methylphenoxy)acetyl]morpholine
5811044	N1349-1	0014	11	H	H11	C16H20ClNO3	309.796	ethyl 1-[(4-chlorophenyl)acetyl]-4-piperidinecarboxylate
5811335	N1349-1	0015	02	A	A02	C14H10ClN3O	271.708	2-[5-(4-chlorobenzyl)-1,2,4-oxadiazol-3-yl]pyridine
5811595	N1349-1	0015	02	B	B02	C20H18N2O3	334.378	N-[2-(acetylamino)phenyl]-2-(1-naphthyloxy)acetamide
5811812	N1349-1	0015	02	C	C02	C15H14ClNO2	275.737	2-(4-chlorophenyl)-N-[2-(hydroxymethyl)phenyl]acetamide
5811948	N1349-1	0015	02	D	D02	C12H17N3O2	235.288	N-(5-acetyl-2,6-dimethyl-4-pyrimidinyl)-2-methylpropanamide
5812756	N1349-1	0015	02	E	E02	C17H18ClNO2	303.792	2-(4-chlorophenyl)-N-[2-(4-methoxyphenyl)ethyl]acetamide
5813379	N1349-1	0015	02	F	F02	C12H10N4OS	258.304	N-1,3-benzothiazol-2-yl-1-methyl-1H-pyrazole-5-carboxamide
5813935	N1349-1	0015	02	G	G02	C15H13ClN2O2	288.736	4-{[(4-chlorophenyl)acetyl]amino}benzamide
5814042	N1349-1	0015	02	H	H02	C14H10ClN3O	271.708	3-[5-(4-chlorobenzyl)-1,2,4-oxadiazol-3-yl]pyridine
5814460	N1349-1	0015	03	A	A03	C16H16ClNO3	305.764	2-(4-chlorophenyl)-N-(3,4-dimethoxyphenyl)acetamide
5814491	N1349-1	0015	03	B	B03	C17H17ClN2O4	348.789	2-(5-chloro-1,3-dioxo-1,3,3a,4,7,7a-hexahydro-2H-isoindol-2-yl)-N-(4-methoxyphenyl)acetamide
5814546	N1349-1	0015	03	C	C03	C17H15ClN2O2S	346.838	2-(5-chloro-1,3-dioxo-1,3,3a,4,7,7a-hexahydro-2H-isoindol-2-yl)-4,5,6,7-tetrahydro-1-benzothiophene-3-carbonitrile
5814577	N1349-1	0015	03	D	D03	C13H16ClNO4	285.73	ethyl 2-(5-chloro-1,3-dioxo-1,3,3a,4,7,7a-hexahydro-2H-isoindol-2-yl)propanoate
5814677	N1349-1	0015	03	E	E03	C19H20ClNO4	361.829	ethyl 2-(5-chloro-1,3-dioxo-1,3,3a,4,7,7a-hexahydro-2H-isoindol-2-yl)-3-phenylpropanoate
5814820	N1349-1	0015	03	F	F03	C15H15N3O3S2	349.433	1-(4-ethoxyphenyl)-3-[(5-methyl-1,3,4-thiadiazol-2-yl)thio]-2,5-pyrrolidinedione
5815003	N1349-1	0015	03	G	G03	C17H17F3N2O2	338.332	1-(2-furoyl)-4-[2-(trifluoromethyl)benzyl]piperazine
5815998	N1349-1	0015	03	H	H03	C14H14N4	238.294	2,2'-(1,4-phenylene)bis(1-methyl-1H-imidazole)
5816389	N1349-1	0015	04	A	A04	C15H15ClF3N3O3	377.753	2-[4-chloro-5-methyl-3-(trifluoromethyl)-1H-pyrazol-1-yl]-N-(2,4-dimethoxyphenyl)acetamide
5816972	N1349-1	0015	04	B	B04	C19H21FN2O2	328.39	1-(4-fluorobenzoyl)-4-(2-methoxybenzyl)piperazine
5817449	N1349-1	0015	04	C	C04	C18H21N3O2	311.387	1-(3-methoxybenzoyl)-4-(2-pyridinylmethyl)piperazine
5818378	N1349-1	0015	04	D	D04	C14H13NO4	259.264	2-[(2,5-dimethyl-3-furoyl)amino]benzoic acid
5818991	N1349-1	0015	04	E	E04	C17H18BrN3O	360.257	1-(3-bromobenzyl)-4-(3-pyridinylcarbonyl)piperazine
5821086	N1349-1	0015	04	F	F04	C20H24N2O3	340.426	1-(3-methoxybenzyl)-4-(phenoxyacetyl)piperazine
5822978	N1349-1	0015	04	G	G04	C18H21N3O2	311.387	1-(phenoxyacetyl)-4-(3-pyridinylmethyl)piperazine
5824189	N1349-1	0015	04	H	H04	C22H28N2O4	384.479	1-(phenylacetyl)-4-(3,4,5-trimethoxybenzyl)piperazine
5825863	N1349-1	0015	05	A	A05	C15H11BrN2O4S	395.234	methyl 5-({[5-(3-bromophenyl)-1,3,4-oxadiazol-2-yl]thio}methyl)-2-furoate
5826716	N1349-1	0015	05	B	B05	C20H17NO2	303.364	1,8-dimethyl-17-azapentacyclo[6.6.5.0~2,7~.0~9,14~.0~15,19~]nonadeca-2,4,6,9,11,13-hexaene-16,18-dione
5827311	N1349-1	0015	05	C	C05	C12H10N2O4S	278.288	5-(1-methyl-1H-benzimidazol-2-yl)-2-furansulfonic acid
5827991	N1349-1	0015	05	D	D05	C19H21FN2O	312.39	1-(2-fluorobenzyl)-4-(phenylacetyl)piperazine
5829776	N1349-1	0015	05	E	E05	C14H15N5OS2	333.437	2-(1H-benzimidazol-2-ylthio)-N-(5-isopropyl-1,3,4-thiadiazol-2-yl)acetamide
5829957	N1349-1	0015	05	F	F05	C16H29N3O	279.429	1-methyl-9-(1-piperidinylmethyl)-3,6-diazatricyclo[4.3.1.1~3,8~]undecan-9-ol
5831247	N1349-1	0015	05	G	G05	C18H19N3O3	325.37	1-(1,3-benzodioxol-5-ylmethyl)-4-(3-pyridinylcarbonyl)piperazine
5831406	N1349-1	0015	05	H	H05	C18H16N4OS	336.418	5-[(4H-1,2,4-triazol-3-ylthio)acetyl]-10,11-dihydro-5H-dibenzo[b,f]azepine
5833537	N1349-1	0015	06	A	A06	C18H18N2O2S	326.42	10-(4-morpholinylacetyl)-10H-phenothiazine
5834900	N1349-1	0015	06	B	B06	C18H12F3N5O	371.324	N-(cyanomethyl)-7-(trifluoromethyl)-5,6-dihydrobenzo[h]pyrazolo[5,1-b]quinazoline-10-carboxamide
5835709	N1349-1	0015	06	C	C06	C18H22FNO3	319.379	ethyl cyano[4-(4-fluorophenyl)-2,2-dimethyltetrahydro-2H-pyran-4-yl]acetate
5836833	N1349-1	0015	06	D	D06	C18H14F4N4O	378.332	5-(4-fluorophenyl)-2-(1-pyrrolidinylcarbonyl)-7-(trifluoromethyl)pyrazolo[1,5-a]pyrimidine
5836894	N1349-1	0015	06	E	E06	C18H20N2O3	312.372	N-[4-(butyrylamino)phenyl]-2-methoxybenzamide
5837078	N1349-1	0015	06	F	F06	C16H22N6O3	346.392	N-(2-furylmethyl)-4,6-di-4-morpholinyl-1,3,5-triazin-2-amine
5837150	N1349-1	0015	06	G	G06	C10H12ClNO2	213.666	N-(3-chloro-4-methoxyphenyl)propanamide
5837482	N1349-1	0015	06	H	H06	C16H15N3O2	281.317	N-(2-methyl-3-[1,3]oxazolo[4,5-b]pyridin-2-ylphenyl)propanamide
5910492	N1349-1	0015	07	A	A07	C12H14N4OS2	294.4	2-[(5-amino-1,3,4-thiadiazol-2-yl)thio]-N-(2,6-dimethylphenyl)acetamide
5910779	N1349-1	0015	07	B	B07	C10H11IN4O	330.13	3-[(3,5-dimethyl-1H-pyrazol-1-yl)carbonyl]-4-iodo-1-methyl-1H-pyrazole
5910911	N1349-1	0015	07	C	C07	C15H14N4OS	298.369	2-[(5-methyl-4H-1,2,4-triazol-3-yl)thio]-N-1-naphthylacetamide
5911915	N1349-1	0015	07	D	D07	C12H10N4OS3	322.432	2-(1,3-benzothiazol-2-ylthio)-N-(5-methyl-1,3,4-thiadiazol-2-yl)acetamide
5912223	N1349-1	0015	07	E	E07	C14H10BrN3O2S	364.223	2-(1,3-benzoxazol-2-ylthio)-N-(5-bromo-2-pyridinyl)acetamide
5912609	N1349-1	0015	07	F	F07	C16H15N5OS2	357.459	2-[(4,6-dimethyl-2-pyrimidinyl)thio]-N-(5-phenyl-1,3,4-thiadiazol-2-yl)acetamide
5913224	N1349-1	0015	07	G	G07	C17H19N3OS	313.424	1-{[(4,6-dimethyl-2-pyrimidinyl)thio]acetyl}-1,2,3,4-tetrahydroquinoline
5913505	N1349-1	0015	07	H	H07	C18H21N3O3S	359.45	4-methyl-3-(1-piperidinylsulfonyl)-N-2-pyridinylbenzamide
5913613	N1349-1	0015	08	A	A08	C11H12N4OS2	280.372	2-[(4,6-dimethyl-2-pyrimidinyl)thio]-N-1,3-thiazol-2-ylacetamide
5913697	N1349-1	0015	08	B	B08	C21H22N2O3S	382.485	ethyl 7-oxo-5,7,9,10-tetrahydrospiro[benzo[h][1,3]thiazolo[2,3-b]quinazoline-6,1'-cyclopentane]-10-carboxylate
5913794	N1349-1	0015	08	C	C08	C15H16N4O	268.321	(4,6-dimethyl-2-pyrimidinyl)(2-phenoxyethyl)cyanamide
5913974	N1349-1	0015	08	D	D08	C15H16N2O4S2	352.434	4-(4-morpholinylsulfonyl)-N-phenyl-2-thiophenecarboxamide
5914409	N1349-1	0015	08	E	E08	C17H21N3O3S2	379.503	4-[(dimethylamino)sulfonyl]-N-(6-methyl-4,5,6,7-tetrahydro-1,3-benzothiazol-2-yl)benzamide
5914432	N1349-1	0015	08	F	F08	C16H19NO3	273.335	2,5-dimethyl-N-(3-propoxyphenyl)-3-furamide
5914549	N1349-1	0015	08	G	G08	C10H12N2O2S2	256.347	2-(4,5-dihydro-1,3-thiazol-2-ylthio)-N-(2-furylmethyl)acetamide
5914818	N1349-1	0015	08	H	H08	C18H19ClN2O4S	394.88	2-chloro-N-(2-hydroxyphenyl)-5-(1-piperidinylsulfonyl)benzamide
5921118	N1349-1	0015	09	A	A09	C15H17N3O5S2	383.448	4-methoxy-3-(4-morpholinylsulfonyl)-N-1,3-thiazol-2-ylbenzamide
5921208	N1349-1	0015	09	B	B09	C11H8BrClN2O2S	347.62	N-(5-bromo-2-pyridinyl)-4-chlorobenzenesulfonamide
5921413	N1349-1	0015	09	C	C09	C10H10BrN3OS	300.179	3-[(3-bromo-4-methoxybenzyl)thio]-4H-1,2,4-triazole
5922008	N1349-1	0015	09	D	D09	C16H15N3O3S3	393.508	4-[(dimethylamino)sulfonyl]-N-[4-(2-thienyl)-1,3-thiazol-2-yl]benzamide
5922341	N1349-1	0015	09	E	E09	C15H12N4S	280.354	5-allyl-3-(2-propyn-1-ylthio)-5H-[1,2,4]triazino[5,6-b]indole
5922387	N1349-1	0015	09	F	F09	C17H17NO4S	331.393	4-[4-(phenylsulfonyl)benzoyl]morpholine
5922750	N1349-1	0015	09	G	G09	C19H22N2O5S	390.462	N-(4-ethoxyphenyl)-4-(4-morpholinylsulfonyl)benzamide
5922936	N1349-1	0015	09	H	H09	C17H19NO5S2	381.473	4-{[2-methyl-5-(phenylsulfonyl)phenyl]sulfonyl}morpholine
5923135	N1349-1	0015	10	A	A10	C9H17N5OS	243.333	2-{[4,6-bis(dimethylamino)-1,3,5-triazin-2-yl]thio}ethanol
5923393	N1349-1	0015	10	B	B10	C15H13N3S2	299.419	5-[(diphenylmethyl)thio]-1,3,4-thiadiazol-2-amine
5923519	N1349-1	0015	10	C	C10	C15H14FNO2	259.283	N-(4-ethoxyphenyl)-3-fluorobenzamide
5923981	N1349-1	0015	10	D	D10	C21H21NO4	351.406	N-[(3,4-dimethoxyphenyl)(2-hydroxy-1-naphthyl)methyl]acetamide
5924261	N1349-1	0015	10	E	E10	C13H12FNOS	249.309	3-[(4-fluorophenyl)amino]-1-(2-thienyl)-1-propanone
5924441	N1349-1	0015	10	F	F10	C17H17NO3	283.33	N-(1,3-benzodioxol-5-ylmethyl)-3-phenylpropanamide
5924686	N1349-1	0015	10	G	G10	C17H18N2O2	282.345	1-(1H-benzimidazol-1-yl)-3-(3-methylphenoxy)-2-propanol
5924882	N1349-1	0015	10	H	H10	C16H13NO2	251.288	2-methyl-N-1-naphthyl-3-furamide
5852741	N1349-1	0015	11	A	A11	C15H21Cl2N5O	358.274	2-methyl-3-[2-(4-morpholinyl)ethyl]-3H-[1,2,4]triazolo[1,5-a]benzimidazole dihydrochloride
5853554	N1349-1	0015	11	B	B11	C14H14ClNO3S	311.79	1-(4-chlorophenyl)-N-(4-methoxyphenyl)methanesulfonamide
5853740	N1349-1	0015	11	C	C11	C17H24N2O4S	352.456	4-(1-piperidinylsulfonyl)-N-(tetrahydro-2-furanylmethyl)benzamide
5853909	N1349-1	0015	11	D	D11	C13H12FN3O	245.258	N-(4-fluorophenyl)-N'-(4-methyl-2-pyridinyl)urea
5854922	N1349-1	0015	11	E	E11	C17H16N2O2	280.329	N-(2-cyanophenyl)-2-(2,4-dimethylphenoxy)acetamide
5855310	N1349-1	0015	11	F	F11	C18H25NO4	319.404	ethyl 1-[(2,4-dimethylphenoxy)acetyl]-4-piperidinecarboxylate
5855351	N1349-1	0015	11	G	G11	C16H16BrNO3S	382.279	methyl 4-(5-bromo-2-thienyl)-2-methyl-5-oxo-1,4,5,6,7,8-hexahydro-3-quinolinecarboxylate
5855404	N1349-1	0015	11	H	H11	C19H17FN4O3	368.371	N-{[(1,5-dimethyl-3-oxo-2-phenyl-2,3-dihydro-1H-pyrazol-4-yl)amino]carbonyl}-4-fluorobenzamide
5861092	N1349-1	0016	02	A	A02	C16H17N5O3	327.346	2-(1,3-dimethyl-2,6-dioxo-1,2,3,6-tetrahydro-7H-purin-7-yl)-N-(2-methylphenyl)acetamide
5861140	N1349-1	0016	02	B	B02	C17H14N2O	262.314	N-methyl-2-phenyl-4-quinolinecarboxamide
5861360	N1349-1	0016	02	C	C02	C21H31NO6	393.484	ethyl 1-(3,4,5-triethoxybenzoyl)-4-piperidinecarboxylate
5861420	N1349-1	0016	02	D	D02	C16H23N5O3	333.393	7-[2-(3,5-dimethyl-1-piperidinyl)-2-oxoethyl]-1,3-dimethyl-3,7-dihydro-1H-purine-2,6-dione
5861620	N1349-1	0016	02	E	E02	C19H18BrNO2	372.265	9-(3-bromophenyl)-3,4,6,7,9,10-hexahydro-1,8(2H,5H)-acridinedione
5862214	N1349-1	0016	02	F	F02	C15H25Cl3N2O2	371.738	1-(4-chloro-2-methylphenoxy)-3-(4-methyl-1-piperazinyl)-2-propanol dihydrochloride
5862831	N1349-1	0016	02	G	G02	C21H19N7	369.432	3-methyl-1-[4-(2-pyrimidinyl)-1-piperazinyl]pyrido[1,2-a]benzimidazole-4-carbonitrile
5862894	N1349-1	0016	02	H	H02	C17H20ClN3	301.822	1-(3-chlorobenzyl)-4-(3-pyridinylmethyl)piperazine
5856954	N1349-1	0016	03	A	A03	C18H18N2O5S	374.419	methyl 6-[4-(acetyloxy)phenyl]-8-methyl-4-oxo-3,4-dihydro-2H,6H-pyrimido[2,1-b][1,3]thiazine-7-carboxylate
5857645	N1349-1	0016	03	B	B03	C23H26N2O2	362.476	4-{4-[(4-benzyl-1-piperazinyl)carbonyl]phenyl}-2-methyl-3-butyn-2-ol
5858946	N1349-1	0016	03	C	C03	C16H20N2O5	320.348	methyl N-[2,5-dioxo-1-(4-propoxyphenyl)-3-pyrrolidinyl]glycinate
5859116	N1349-1	0016	03	D	D03	C10H14N2O2S	226.299	ethyl [(4,6-dimethyl-2-pyrimidinyl)thio]acetate
5859367	N1349-1	0016	03	E	E03	C19H17N3O3S2	399.494	N-1,3-benzodioxol-5-yl-2-(5,6,7,8-tetrahydro[1]benzothieno[2,3-d]pyrimidin-4-ylthio)acetamide
5859375	N1349-1	0016	03	F	F03	C17H17ClFN3O	333.796	N-(2-chlorophenyl)-4-(4-fluorophenyl)-1-piperazinecarboxamide
5859597	N1349-1	0016	03	G	G03	C13H9BrN2O2S	337.197	1-[(4-bromo-1-naphthyl)sulfonyl]-1H-imidazole
5860243	N1349-1	0016	03	H	H03	C20H19NO4	337.379	N-(1,3-benzodioxol-5-ylmethyl)-4-(3-hydroxy-3-methyl-1-butyn-1-yl)benzamide
5863307	N1349-1	0016	04	A	A04	C22H27NO4	369.465	4-benzyl-1-(3,4,5-trimethoxybenzoyl)piperidine
5863583	N1349-1	0016	04	B	B04	C18H13N3O4S	367.386	2-(1,3-dioxo-1,3-dihydro-2H-isoindol-2-yl)-N-(6-methoxy-1,3-benzothiazol-2-yl)acetamide
5865364	N1349-1	0016	04	C	C04	C15H16N2OS	272.372	4-methyl-N-[2-(2-pyridinylthio)ethyl]benzamide
5865403	N1349-1	0016	04	D	D04	C17H11F3N2O4S	396.347	2-({2,5-dioxo-1-[3-(trifluoromethyl)phenyl]-3-pyrrolidinyl}thio)nicotinic acid
5865734	N1349-1	0016	04	E	E04	C17H27Cl2NO2	348.316	1-(4-chloro-2-methylphenoxy)-3-(2,6-dimethyl-1-piperidinyl)-2-propanol hydrochloride
5865781	N1349-1	0016	04	F	F04	C15H21N3O2S	307.418	N-(tert-butyl)-2-{[3-cyano-4-(methoxymethyl)-6-methyl-2-pyridinyl]thio}acetamide
5866052	N1349-1	0016	04	G	G04	C22H23NO4	365.433	ethyl 1-(9H-xanthen-9-ylcarbonyl)-4-piperidinecarboxylate
5866431	N1349-1	0016	04	H	H04	C19H25N3O2	327.43	1-(2,5-dimethoxybenzyl)-4-(3-pyridinylmethyl)piperazine
5870160	N1349-1	0016	05	A	A05	C16H11N5	273.3	1-(1H-imidazol-1-yl)-3-methylpyrido[1,2-a]benzimidazole-4-carbonitrile
5871633	N1349-1	0016	05	B	B05	C16H13NO5	299.286	N-(2-furylmethyl)-7-methoxy-2-oxo-2H-chromene-3-carboxamide
5872426	N1349-1	0016	05	C	C05	C14H14N2O2S2	306.408	3-(4,5-dihydro-1,3-thiazol-2-ylthio)-1-(2-methylphenyl)-2,5-pyrrolidinedione
5873200	N1349-1	0016	05	D	D05	C14H14BrNO3	324.177	2-(4-bromo-3-methylphenoxy)-N-(2-furylmethyl)acetamide
5873680	N1349-1	0016	05	E	E05	C16H12ClN3O2S	345.81	{[5-(4-chlorophenyl)-4-phenyl-4H-1,2,4-triazol-3-yl]thio}acetic acid
5874089	N1349-1	0016	05	F	F05	C16H15BrN2O3	363.214	2-{[(4-bromo-3-methylphenoxy)acetyl]amino}benzamide
5875960	N1349-1	0016	05	G	G05	C11H13NO4	223.231	N-(2-methoxyethyl)-1,3-benzodioxole-5-carboxamide
5876541	N1349-1	0016	05	H	H05	C20H22N2O4	354.409	1-(3,4,5-triethoxybenzoyl)-1H-benzimidazole
5877004	N1349-1	0016	06	A	A06	C15H17NO3S	291.372	N-(4-methoxybenzyl)-1-phenylmethanesulfonamide
5877461	N1349-1	0016	06	B	B06	C19H15NO3	305.336	N-(2-furylmethyl)-9H-xanthene-9-carboxamide
5877791	N1349-1	0016	06	C	C06	C18H15NO2	277.326	3-acetyl-4-(4-methylphenyl)-2(1H)-quinolinone
5877969	N1349-1	0016	06	D	D06	C20H21N3O4	367.408	N-(2-methoxyphenyl)-4-(4-methoxyphenyl)-6-methyl-2-oxo-1,2,3,4-tetrahydro-5-pyrimidinecarboxamide
5878638	N1349-1	0016	06	E	E06	C17H14N2OS3	358.506	10-[(4,5-dihydro-1,3-thiazol-2-ylthio)acetyl]-10H-phenothiazine
5879252	N1349-1	0016	06	F	F06	C15H14Cl2N2O3S	373.26	N~1~-(2,5-dichlorophenyl)-N~2~-(methylsulfonyl)-N~2~-phenylglycinamide
5879790	N1349-1	0016	06	G	G06	C19H18N4O	318.382	11-(4-morpholinyl)-2,3-dihydro-1H-cyclopenta[4,5]pyrido[1,2-a]benzimidazole-4-carbonitrile
5879862	N1349-1	0016	06	H	H06	C19H17N3OS2	367.495	5-{[(5-methyl-1,3,4-thiadiazol-2-yl)thio]acetyl}-10,11-dihydro-5H-dibenzo[b,f]azepine
5838098	N1349-1	0016	07	A	A07	C20H18N2O3	334.378	N-{3-[(3,4-dimethylbenzoyl)amino]phenyl}-2-furamide
5838198	N1349-1	0016	07	B	B07	C14H13BrN2O3	337.175	5-bromo-N-[4-(propionylamino)phenyl]-2-furamide
5838363	N1349-1	0016	07	C	C07	C12H14O4	222.243	(4-allyl-2-methoxyphenoxy)acetic acid
5838680	N1349-1	0016	07	D	D07	C11H10ClF2NO	245.658	1-(2-chloro-4,5-difluorobenzoyl)pyrrolidine
5838857	N1349-1	0016	07	E	E07	C14H17F2NO	253.294	1-(4,5-difluoro-2-methylbenzoyl)azepane
5839365	N1349-1	0016	07	F	F07	C15H15N3O3	285.305	1-(2-furoyl)-4-isonicotinoylpiperazine
5839698	N1349-1	0016	07	G	G07	C19H20N2O3	324.383	2-(2-hydroxyethyl)-6-(1-piperidinyl)-1H-benzo[de]isoquinoline-1,3(2H)-dione
5840321	N1349-1	0016	07	H	H07	C17H16Cl2N2O2	351.235	N-[3-(butyrylamino)phenyl]-2,3-dichlorobenzamide
5841145	N1349-1	0016	08	A	A08	C12H6F3N3O3	297.195	5-(2-furyl)-7-(trifluoromethyl)pyrazolo[1,5-a]pyrimidine-3-carboxylic acid
5841689	N1349-1	0016	08	B	B08	C17H17FN2O2	300.336	N-[4-(butyrylamino)phenyl]-4-fluorobenzamide
5841782	N1349-1	0016	08	C	C08	C14H13BrN2O2	321.176	N-(5-bromo-2-pyridinyl)-2-(2-methylphenoxy)acetamide
5842977	N1349-1	0016	08	D	D08	C23H24N4O2	388.473	4-methyl-N-[1-phenyl-4-(1-piperidinylcarbonyl)-1H-pyrazol-5-yl]benzamide
5843111	N1349-1	0016	08	E	E08	C9H8IN3	285.089	3-(4-iodophenyl)-1H-pyrazol-5-amine
5843916	N1349-1	0016	08	F	F08	C14H18N6OS	318.403	4-methoxy-N-(3-pyridinylmethyl)-6-(4-thiomorpholinyl)-1,3,5-triazin-2-amine
5844349	N1349-1	0016	08	G	G08	C18H22N6O4	386.414	N-1,3-benzodioxol-5-yl-4,6-di-4-morpholinyl-1,3,5-triazin-2-amine
5844560	N1349-1	0016	08	H	H08	C16H17N3O2	283.333	1-[2-(4-methoxyphenoxy)ethyl]-1H-benzimidazol-2-amine
5844681	N1349-1	0016	09	A	A09	C16H14N2OS	282.367	N-[3-(1,3-benzothiazol-2-yl)-2-methylphenyl]acetamide
5844689	N1349-1	0016	09	B	B09	C10H12N2O3	208.219	5-(2-furyl)-2,4,4-trimethyl-4H-imidazole 1,3-dioxide
5845464	N1349-1	0016	09	C	C09	C17H18N2O4	314.344	1-(2-furoyl)-4-(phenoxyacetyl)piperazine
5845777	N1349-1	0016	09	D	D09	C12H13ClF2N2O	274.7	1-(2-chloro-4,5-difluorobenzoyl)-4-methylpiperazine
5845847	N1349-1	0016	09	E	E09	C20H22N2O3S	370.474	3-methyl-N-[3-(4-morpholinylcarbonyl)-5,6-dihydro-4H-cyclopenta[b]thien-2-yl]benzamide
5845905	N1349-1	0016	09	F	F09	C16H13ClN2O2	300.747	N-[2-chloro-5-(6-methyl-1,3-benzoxazol-2-yl)phenyl]acetamide
5845906	N1349-1	0016	09	G	G09	C21H17ClN2O2	364.835	2-chloro-N-{3-[(phenylacetyl)amino]phenyl}benzamide
5848265	N1349-1	0016	09	H	H09	C13H11BrN2O	291.149	N-(5-bromo-2-pyridinyl)-2-phenylacetamide
5848422	N1349-1	0016	10	A	A10	C13H8Cl2FNO	284.119	2,3-dichloro-N-(4-fluorophenyl)benzamide
5848542	N1349-1	0016	10	B	B10	C13H18O2S	238.351	4-methyl-5H-spiro[1,3-oxathiolane-2,2'-tricyclo[3.3.1.1~3,7~]decan]-5-one
5848587	N1349-1	0016	10	C	C10	C19H18N2O2	306.368	N-[(8-hydroxy-7-quinolinyl)(4-methylphenyl)methyl]acetamide
5849143	N1349-1	0016	10	D	D10	C18H17N3O	291.356	N,N-dimethyl-1,3-diphenyl-1H-pyrazole-4-carboxamide
5849154	N1349-1	0016	10	E	E10	C16H22N4OS	318.444	N-[2-(4-morpholinyl)ethyl]-5,6,7,8-tetrahydro[1]benzothieno[2,3-d]pyrimidin-4-amine
5850116	N1349-1	0016	10	F	F10	C12H13ClN2O2S	284.767	N-(4-chlorophenyl)-2-(3-oxo-2-thiomorpholinyl)acetamide
5850422	N1349-1	0016	10	G	G10	C16H16N4OS	312.396	N-(2,4-dimethylphenyl)-2-([1,2,4]triazolo[4,3-a]pyridin-3-ylthio)acetamide
5850442	N1349-1	0016	10	H	H10	C15H14ClN3O2S	335.815	1-(3-chloro-2-methylphenyl)-5-oxo-N-1,3-thiazol-2-yl-3-pyrrolidinecarboxamide
5850991	N1349-1	0016	11	A	A11	C11H12N2O2S	236.294	1-[(3,4-dimethylphenyl)sulfonyl]-1H-imidazole
5851105	N1349-1	0016	11	B	B11	C19H22N2O5S	390.462	1-(2,3-dihydro-1,4-benzodioxin-6-ylsulfonyl)-4-(2-methoxyphenyl)piperazine
5851253	N1349-1	0016	11	C	C11	C15H15NO3S	289.356	N-(4-methylphenyl)-2-(phenylsulfonyl)acetamide
5851471	N1349-1	0016	11	D	D11	C12H11FN2OS	250.297	N-[5-(4-fluorobenzyl)-1,3-thiazol-2-yl]acetamide
5851634	N1349-1	0016	11	E	E11	C10H8N4S	216.266	2-[(4H-1,2,4-triazol-3-ylthio)methyl]benzonitrile
5851767	N1349-1	0016	11	F	F11	C22H21N3O3	375.431	8-allyl-3-{[4-(2-pyridinyl)-1-piperazinyl]carbonyl}-2H-chromen-2-one
5851973	N1349-1	0016	11	G	G11	C13H19NO2	221.302	2-(2,4-dimethylphenoxy)-N-isopropylacetamide
5852174	N1349-1	0016	11	H	H11	C15H19N3O2	273.338	N-(1,5-dimethyl-3-oxo-2-phenyl-2,3-dihydro-1H-pyrazol-4-yl)butanamide
5915483	N1349-1	0017	02	A	A02	C15H15ClN2O3S	338.815	N-(4-chlorophenyl)-4-[(dimethylamino)sulfonyl]benzamide
5915698	N1349-1	0017	02	B	B02	C21H22ClNO4	387.867	[5-hydroxy-4-(4-morpholinylmethyl)-1-benzofuran-3-yl](4-methylphenyl)methanone hydrochloride
5915822	N1349-1	0017	02	C	C02	C19H20N2O3	324.383	3-(3,5-dioxo-4-azatricyclo[5.2.1.0~2,6~]dec-8-en-4-yl)-N-methyl-N-phenylpropanamide
5915896	N1349-1	0017	02	D	D02	C15H14N2OS2	302.42	2-(4,5-dihydro-1,3-thiazol-2-ylthio)-N-1-naphthylacetamide
5916018	N1349-1	0017	02	E	E02	C15H12N6OS2	356.43	2-[(5-methyl-5H-[1,2,4]triazino[5,6-b]indol-3-yl)thio]-N-1,3-thiazol-2-ylacetamide
5916300	N1349-1	0017	02	F	F02	C13H12FN3O	245.258	3-[3-(4-fluorophenyl)-4-(hydroxymethyl)-1H-pyrazol-1-yl]propanenitrile
5916376	N1349-1	0017	02	G	G02	C17H16N4S	308.408	1-methyl-2-{[(1-methyl-1H-benzimidazol-2-yl)methyl]thio}-1H-benzimidazole
5916871	N1349-1	0017	02	H	H02	C15H19N3O3S2	353.465	ethyl [(4-amino-6,6-dimethyl-5,8-dihydro-6H-pyrano[4',3':4,5]thieno[2,3-d]pyrimidin-2-yl)thio]acetate
5917214	N1349-1	0017	03	A	A03	C19H19N3O2S	353.446	3-methyl-4-oxo-N-phenyl-4,6,7,8,9,10-hexahydrothieno[2',3':4,5]pyrimido[1,2-a]azepine-2-carboxamide
5917330	N1349-1	0017	03	B	B03	C17H19N3O5S	377.422	4-methoxy-3-(4-morpholinylsulfonyl)-N-2-pyridinylbenzamide
5917405	N1349-1	0017	03	C	C03	C19H17N3O3S	367.43	4-methyl-N-phenyl-3-[(2-pyridinylamino)sulfonyl]benzamide
5917569	N1349-1	0017	03	D	D03	C18H24N2O4S	364.467	ethyl 7-oxo-2-[(1-piperidinylacetyl)amino]-4,5,6,7-tetrahydro-1-benzothiophene-3-carboxylate
5917917	N1349-1	0017	03	E	E03	C8H9N3OS3	259.372	2-(4,5-dihydro-1,3-thiazol-2-ylthio)-N-1,3-thiazol-2-ylacetamide
5917923	N1349-1	0017	03	F	F03	C18H18F2N2O3S	380.417	N-(2,4-difluorophenyl)-4-(1-piperidinylsulfonyl)benzamide
5918220	N1349-1	0017	03	G	G03	C21H25N3O2S	383.516	2-[(3-ethyl-4-oxo-4,6-dihydro-3H-spiro[benzo[h]quinazoline-5,1'-cyclohexan]-2-yl)thio]acetamide
5918519	N1349-1	0017	03	H	H03	C17H17N3O4S2	391.471	4-[(dimethylamino)sulfonyl]-N-(6-methoxy-1,3-benzothiazol-2-yl)benzamide
5918644	N1349-1	0017	04	A	A04	C18H26N2O3	318.42	tert-butyl 2-{[(2,4-dimethylphenyl)amino]carbonyl}-1-pyrrolidinecarboxylate (non-preferred name)
5919059	N1349-1	0017	04	B	B04	C18H14ClN5OS	383.862	N-(4-chlorophenyl)-2-[(5-methyl-5H-[1,2,4]triazino[5,6-b]indol-3-yl)thio]acetamide
5919337	N1349-1	0017	04	C	C04	C15H17N3O3S	319.385	4-[(dimethylamino)sulfonyl]-N-(6-methyl-2-pyridinyl)benzamide
5919697	N1349-1	0017	04	D	D04	C15H13NO2S	271.34	2-[(3-phenyl-2-propen-1-yl)thio]nicotinic acid
5919808	N1349-1	0017	04	E	E04	C13H17N5OS2	323.441	2-[(4,6-dimethyl-2-pyrimidinyl)thio]-N-(5-isopropyl-1,3,4-thiadiazol-2-yl)acetamide
5919869	N1349-1	0017	04	F	F04	C18H21NO4S2	379.5	1-{[2-methyl-5-(phenylsulfonyl)phenyl]sulfonyl}piperidine
5920631	N1349-1	0017	04	G	G04	C15H14N4OS	298.369	2-(1H-benzimidazol-2-ylthio)-N-(4-methyl-2-pyridinyl)acetamide
5921080	N1349-1	0017	04	H	H04	C11H16ClNO4	261.707	3-methyl-5-(4-morpholinylmethyl)-2-furoic acid hydrochloride
5866784	N1349-1	0017	05	A	A05	C14H14N4O2S	302.357	1-(3,4-dimethylphenyl)-3-(4H-1,2,4-triazol-3-ylthio)-2,5-pyrrolidinedione
5867522	N1349-1	0017	05	B	B05	C17H19N5O3	341.373	2-(1,3-dimethyl-2,6-dioxo-1,2,3,6-tetrahydro-7H-purin-7-yl)-N-(1-phenylethyl)acetamide
5867746	N1349-1	0017	05	C	C05	C19H21ClN2O3S	392.908	N-(3-chlorophenyl)-N-[4-(1-pyrrolidinylcarbonyl)benzyl]methanesulfonamide
5868055	N1349-1	0017	05	D	D05	C16H17ClN2O4S	368.842	N~2~-(4-chlorophenyl)-N~1~-(3-methoxyphenyl)-N~2~-(methylsulfonyl)glycinamide
5868721	N1349-1	0017	05	E	E05	C16H15NO2S	285.367	N-phenyl-4-(3-thietanyloxy)benzamide
5869037	N1349-1	0017	05	F	F05	C18H15N3O2S	337.403	methyl [(5,6-diphenyl-1,2,4-triazin-3-yl)thio]acetate
5869407	N1349-1	0017	05	G	G05	C18H17NO2	279.342	1-(9H-xanthen-9-ylcarbonyl)pyrrolidine
5869855	N1349-1	0017	05	H	H05	C17H15NO4	297.313	methyl N-(9H-xanthen-9-ylcarbonyl)glycinate
5925259	N1349-1	0017	06	A	A06	C15H13BrN2O3	349.186	N-(1,3-benzodioxol-5-ylmethyl)-N'-(4-bromophenyl)urea
5925266	N1349-1	0017	06	B	B06	C15H14FNO2	259.283	2-fluoro-N-(2-phenoxyethyl)benzamide
5925394	N1349-1	0017	06	C	C06	C19H18N2O2S	338.432	N-(4-methoxybenzyl)-2-(8-quinolinylthio)acetamide
5925591	N1349-1	0017	06	D	D06	C15H15IN2O3	398.203	N-(3,4-dimethoxyphenyl)-N'-(2-iodophenyl)urea
5925614	N1349-1	0017	06	E	E06	C16H17NO3	271.319	N-(3,5-dimethoxyphenyl)-4-methylbenzamide
5925840	N1349-1	0017	06	F	F06	C11H7N3OS2	261.326	N-2,1,3-benzothiadiazol-5-yl-2-thiophenecarboxamide
5925964	N1349-1	0017	06	G	G06	C16H16ClNO3	305.764	2-chloro-N-[2-(4-methoxyphenoxy)ethyl]benzamide
5926303	N1349-1	0017	06	H	H06	C16H14ClN5OS	359.84	N-(5-chloro-2-methylphenyl)-2-[(1-phenyl-1H-tetrazol-5-yl)thio]acetamide
5926400	N1349-1	0017	07	A	A07	C15H13FN2O2	272.281	N-[2-(acetylamino)phenyl]-3-fluorobenzamide
5926523	N1349-1	0017	07	B	B07	C21H21NO3	335.406	N-[(2-hydroxy-1-naphthyl)(2-methoxyphenyl)methyl]propanamide
5926596	N1349-1	0017	07	C	C07	C16H13NO3	267.287	2-(2-hydroxyethyl)-6,7-dihydro-1H-indeno[6,7,1-def]isoquinoline-1,3(2H)-dione
5927016	N1349-1	0017	07	D	D07	C12H20N2O2S	256.369	6-isobutoxy-2-(isobutylthio)-4(3H)-pyrimidinone
5927430	N1349-1	0017	07	E	E07	C18H19ClN2O	314.818	N-(4-methoxyphenyl)-4,6-dimethyl-2-quinolinamine hydrochloride
5927655	N1349-1	0017	07	F	F07	C12H6Cl2F2N2O	303.097	2-chloro-N-(5-chloro-2-pyridinyl)-4,5-difluorobenzamide
5928144	N1349-1	0017	07	G	G07	C14H16ClNO	249.743	[2-(2-biphenylyloxy)ethyl]amine hydrochloride
5928239	N1349-1	0017	07	H	H07	C13H19NO2	221.302	N-(4-hydroxy-5-isopropyl-2-methylphenyl)propanamide
5928816	N1349-1	0017	08	A	A08	C14H13NO3	243.265	5-acetyl-2-methyl-N-phenyl-3-furamide
5928882	N1349-1	0017	08	B	B08	C18H26N2O2	302.42	1-(cyclohexyloxy)-3-(5,6-dimethyl-1H-benzimidazol-1-yl)-2-propanol
5928956	N1349-1	0017	08	C	C08	C18H18N2O3	310.356	N-[2-furyl(8-hydroxy-7-quinolinyl)methyl]-2-methylpropanamide
5929979	N1349-1	0017	08	D	D08	C15H14FNOS	275.347	2-[(4-fluorobenzyl)thio]-N-phenylacetamide
5929982	N1349-1	0017	08	E	E08	C16H14ClF2NO2	325.745	2-chloro-4,5-difluoro-N-(2-isopropoxyphenyl)benzamide
5930002	N1349-1	0017	08	F	F08	C18H21NO2	283.374	N-[1-(4-methoxyphenyl)ethyl]-3-phenylpropanamide
5930470	N1349-1	0017	08	G	G08	C22H24N2O2	348.449	N-[[4-(dimethylamino)phenyl](2-hydroxy-1-naphthyl)methyl]propanamide
5930585	N1349-1	0017	08	H	H08	C22H24N2O4	380.448	N-[(3,4-dimethoxyphenyl)(8-hydroxy-7-quinolinyl)methyl]butanamide
5880390	N1349-1	0017	09	A	A09	C21H23NO4	353.422	ethyl 1-(2-phenoxybenzoyl)-4-piperidinecarboxylate
5881908	N1349-1	0017	09	B	B09	C20H15NO4	333.347	2-(3,4-dimethoxyphenyl)-1H-benzo[de]isoquinoline-1,3(2H)-dione
5882354	N1349-1	0017	09	C	C09	C14H21NOS	251.394	4-tert-butyl-N-[2-(methylthio)ethyl]benzamide
5882414	N1349-1	0017	09	D	D09	C13H11BrFNO3S	360.204	N-(4-bromo-2-fluorophenyl)-4-methoxybenzenesulfonamide
5882429	N1349-1	0017	09	E	E09	C18H18N2O4S	358.419	2-(benzylthio)-5-(3,4,5-trimethoxyphenyl)-1,3,4-oxadiazole
5883160	N1349-1	0017	09	F	F09	C13H19NO4	253.301	3,4,5-triethoxybenzamide
5883319	N1349-1	0017	09	G	G09	C19H22N2O3S	358.463	N-[2-(3,4-dihydro-2(1H)-isoquinolinyl)-2-oxoethyl]-N-(2-methylphenyl)methanesulfonamide (non-preferred name)
5884813	N1349-1	0017	09	H	H09	C19H15N5	313.365	11-(2-methyl-1H-imidazol-1-yl)-2,3-dihydro-1H-cyclopenta[4,5]pyrido[1,2-a]benzimidazole-4-carbonitrile
5885044	N1349-1	0017	10	A	A10	C14H20N2O	232.328	1-[1-(3-methylbutyl)-1H-benzimidazol-2-yl]ethanol
5885423	N1349-1	0017	10	B	B10	C17H20N2O3	300.361	N-(3-isobutoxy-4-methoxyphenyl)nicotinamide
5890118	N1349-1	0017	10	C	C10	C15H10FNO2S	287.315	2-(4-fluorophenyl)-6,7-dihydro-4H,5H-cyclopenta[4,5]thieno[2,3-d][1,3]oxazin-4-one
5890701	N1349-1	0017	10	D	D10	C14H10N2O3	254.247	1-hydroxy-3-phenyl-2(1H)-quinoxalinone 4-oxide
5894034	N1349-1	0017	10	E	E10	C16H17NO4S	319.382	ethyl 2-(acetylamino)-4-(4-methoxyphenyl)-3-thiophenecarboxylate
5898984	N1349-1	0017	10	F	F10	C18H14N2O4S	354.387	1-[4-(5,6-dimethyl-4-oxo-4H-thieno[2,3-d][1,3]oxazin-2-yl)phenyl]-2,5-pyrrolidinedione
5902776	N1349-1	0017	10	G	G10	C20H22N2O4	354.409	ethyl [2-(3,4-dimethoxybenzyl)-1H-benzimidazol-1-yl]acetate
5905516	N1349-1	0017	10	H	H10	C9H8BrN5OS	314.165	N-(5-bromo-2-pyridinyl)-2-(1H-1,2,4-triazol-5-ylthio)acetamide
5905759	N1349-1	0017	11	A	A11	C13H8BrN3O	302.132	4-[5-(4-bromophenyl)-1,2,4-oxadiazol-3-yl]pyridine
5906624	N1349-1	0017	11	B	B11	C16H19N3OS	301.413	2-[(4,6-dimethyl-2-pyrimidinyl)thio]-N-(1-phenylethyl)acetamide
5906712	N1349-1	0017	11	C	C11	C11H18N4OS	254.356	N-cyclohexyl-2-[(5-methyl-4H-1,2,4-triazol-3-yl)thio]acetamide
5908540	N1349-1	0017	11	D	D11	C13H13ClN4OS	308.792	N-(5-chloro-2-pyridinyl)-2-[(4,6-dimethyl-2-pyrimidinyl)thio]acetamide
5908873	N1349-1	0017	11	E	E11	C18H16N2O4S	356.403	4-methyl-2-oxo-2H-chromen-7-yl [(4,6-dimethyl-2-pyrimidinyl)thio]acetate
5909328	N1349-1	0017	11	F	F11	C12H10N4O2S2	306.367	2-(1,3-benzoxazol-2-ylthio)-N-(5-methyl-1,3,4-thiadiazol-2-yl)acetamide
5909386	N1349-1	0017	11	G	G11	C13H15N3OS	261.348	2-[(1-methyl-1H-imidazol-2-yl)thio]-N-(4-methylphenyl)acetamide
5909794	N1349-1	0017	11	H	H11	C19H13N3O3S	363.398	2-(1,3-dioxo-1,3-dihydro-2H-isoindol-2-yl)-N-(4-phenyl-1,3-thiazol-2-yl)acetamide
5938646	N1349-1	0018	02	A	A02	C21H23N3O3S	397.5	5-(4-methoxyphenyl)-8,8-dimethyl-2-(methylthio)-5,8,9,10-tetrahydropyrimido[4,5-b]quinoline-4,6(1H,7H)-dione
5938730	N1349-1	0018	02	B	B02	C16H16BrNO3	350.215	N-(2-bromo-4-methylphenyl)-2,6-dimethoxybenzamide
5938784	N1349-1	0018	02	C	C02	C13H17ClN2O4S	332.808	1-[(4-chlorophenoxy)acetyl]-4-(methylsulfonyl)piperazine
5938873	N1349-1	0018	02	D	D02	C20H18N2O2S	350.443	1-(1-naphthoyl)-4-(2-thienylcarbonyl)piperazine
5940010	N1349-1	0018	02	E	E02	C15H15NO2S	273.356	3-methoxy-N-[3-(methylthio)phenyl]benzamide
5940213	N1349-1	0018	02	F	F02	C12H18N2O5S2	334.416	1-[(4-methoxyphenyl)sulfonyl]-4-(methylsulfonyl)piperazine
5940369	N1349-1	0018	02	G	G02	C19H21N3O2	323.398	2-[2-(hydroxymethyl)-1H-benzimidazol-1-yl]-N-isopropyl-N-phenylacetamide
5940494	N1349-1	0018	02	H	H02	C18H26N2O4	334.419	1-[(4-methoxyphenoxy)acetyl]-4-(3-methylbutanoyl)piperazine
5941618	N1349-1	0018	03	A	A03	C19H14ClNO6	387.78	methyl 5-chloro-2-methoxy-4-{[(2-oxo-2H-chromen-3-yl)carbonyl]amino}benzoate
5941678	N1349-1	0018	03	B	B03	C12H11ClN2O3	266.686	2-(4-chlorophenoxy)-N-(5-methyl-3-isoxazolyl)acetamide
5942478	N1349-1	0018	03	C	C03	C18H19N3O3	325.37	1-isonicotinoyl-4-(2-methoxybenzoyl)piperazine
5942577	N1349-1	0018	03	D	D03	C16H17N3O3S	331.396	1-isonicotinoyl-4-(phenylsulfonyl)piperazine
5943020	N1349-1	0018	03	E	E03	C16H18N2O3S2	350.461	1-[(4-methylphenyl)sulfonyl]-4-(2-thienylcarbonyl)piperazine
5943062	N1349-1	0018	03	F	F03	C18H19N3O2	309.371	3-methyl-1-(3-phenylpropanoyl)-5-(3-pyridinyl)-4,5-dihydro-1H-pyrazol-5-ol
5943250	N1349-1	0018	03	G	G03	C15H17NO3S	291.372	N-(2-hydroxy-4,5-dimethylphenyl)-4-methylbenzenesulfonamide
5943774	N1349-1	0018	03	H	H03	C16H16FNO2	273.31	N-[2-(4-fluorophenyl)ethyl]-4-methoxybenzamide
5944045	N1349-1	0018	04	A	A04	C19H22N2O3S	358.463	1-[(4-methylphenyl)sulfonyl]-4-(phenylacetyl)piperazine
5944209	N1349-1	0018	04	B	B04	C13H12ClNO	233.7	1-(4-chlorophenyl)-2,6-dimethyl-4(1H)-pyridinone
5944575	N1349-1	0018	04	C	C04	C18H18N2O	278.357	N-[2-(1H-indol-3-yl)ethyl]-2-phenylacetamide
5945934	N1349-1	0018	04	D	D04	C13H19NO4	253.301	3,5-dimethoxy-N-(2-methoxy-1-methylethyl)benzamide
5945975	N1349-1	0018	04	E	E04	C17H16ClFN2O3S	382.844	1-[(4-chlorophenyl)sulfonyl]-4-(2-fluorobenzoyl)piperazine
5946596	N1349-1	0018	04	F	F04	C17H16ClNO4	333.774	methyl 5-chloro-2-methoxy-4-[(phenylacetyl)amino]benzoate
5946633	N1349-1	0018	04	G	G04	C17H21NO2	271.362	(4-ethoxybenzyl)(2-methoxybenzyl)amine
5946882	N1349-1	0018	04	H	H04	C19H23N5OS	369.492	N-1-adamantyl-2-[(1-phenyl-1H-tetrazol-5-yl)thio]acetamide
5947518	N1349-1	0018	05	A	A05	C14H10ClN5O	299.722	N-(3-chlorophenyl)-4-(1H-tetrazol-1-yl)benzamide
5948125	N1349-1	0018	05	B	B05	C16H10FN3	263.277	1-(3-fluorophenyl)[1,2,4]triazolo[4,3-a]quinoline
5950306	N1349-1	0018	05	C	C05	C17H20N2O2S	316.425	1-(2-furoyl)-4-[4-(methylthio)benzyl]piperazine
5950542	N1349-1	0018	05	D	D05	C15H26N2O2S	298.451	1-(2-adamantyl)-4-(methylsulfonyl)piperazine
5950972	N1349-1	0018	05	E	E05	C11H17N3O2S	255.341	1-(methylsulfonyl)-4-(2-pyridinylmethyl)piperazine
5951322	N1349-1	0018	05	F	F05	C18H16N2O3S	340.404	3'-(4-ethoxyphenyl)-4'H-spiro[indole-3,2'-[1,3]thiazolidine]-2,4'(1H)-dione
5952683	N1349-1	0018	05	G	G05	C13H18N2O4S	298.363	1-(1,3-benzodioxol-5-ylmethyl)-4-(methylsulfonyl)piperazine
5953086	N1349-1	0018	05	H	H05	C23H23N3O	357.459	1-(4-biphenylylcarbonyl)-4-(2-pyridinylmethyl)piperazine
5953854	N1349-1	0018	06	A	A06	C14H22N2O4S	314.406	1-(2,4-dimethoxybenzyl)-4-(methylsulfonyl)piperazine
5954751	N1349-1	0018	06	B	B06	C9H8N2O2S	208.24	5-(4-methoxyphenyl)-1,3,4-oxadiazole-2(3H)-thione
5955585	N1349-1	0018	06	C	C06	C21H25FN2O3	372.443	1-(3-ethoxy-4-methoxybenzyl)-4-(3-fluorobenzoyl)piperazine
5955647	N1349-1	0018	06	D	D06	C24H25N3O	371.486	1-(diphenylacetyl)-4-(3-pyridinylmethyl)piperazine
5955785	N1349-1	0018	06	E	E06	C20H25FN2O5	392.431	1-(3-cyclohexen-1-ylmethyl)-4-(4-fluorobenzoyl)piperazine oxalate
5959060	N1349-1	0018	06	F	F06	C16H17ClFNO3	325.77	isopropyl 4-(2-chloro-6-fluorophenyl)-2-methyl-6-oxo-1,4,5,6-tetrahydro-3-pyridinecarboxylate
5962179	N1349-1	0018	06	G	G06	C20H21ClN2O4	388.854	1-(3-chlorobenzoyl)-4-(2,3-dimethoxybenzoyl)piperazine
5963411	N1349-1	0018	06	H	H06	C19H17N3O2	319.366	3-benzyl-1-(1-methyl-1H-benzimidazol-2-yl)-2,5-pyrrolidinedione
5963651	N1349-1	0018	07	A	A07	C22H19FN2O2	362.407	1-(3-fluorobenzoyl)-4-(1-naphthoyl)piperazine
5963754	N1349-1	0018	07	B	B07	C19H19NO5S	373.431	dimethyl 2-[(phenylacetyl)amino]-5,6-dihydro-4H-cyclopenta[b]thiophene-3,4-dicarboxylate
5964271	N1349-1	0018	07	C	C07	C21H24N2O4	368.436	1-[(4-methoxyphenoxy)acetyl]-4-(phenylacetyl)piperazine
5964931	N1349-1	0018	07	D	D07	C15H27N3O2S	313.465	2-{[2-(diethylamino)ethyl]thio}-6-hydroxy-5-(3-methylbutyl)-4(3H)-pyrimidinone
5966010	N1349-1	0018	07	E	E07	C17H16N4O2S	340.407	ethyl {[4-phenyl-5-(4-pyridinyl)-4H-1,2,4-triazol-3-yl]thio}acetate
5966508	N1349-1	0018	07	F	F07	C20H18N2O	302.379	1-[1-(2-naphthylmethyl)-1H-benzimidazol-2-yl]ethanol
5968142	N1349-1	0018	07	G	G07	C11H9N3S	215.278	(4-imidazo[2,1-b][1,3]thiazol-6-ylphenyl)amine
5969211	N1349-1	0018	07	H	H07	C17H17NO3	283.33	6,7-dimethoxy-2-(3-methylphenyl)-1-isoindolinone
5969830	N1349-1	0018	08	A	A08	C14H17N3O2S	291.374	2-{[2-(dimethylamino)ethyl]thio}-6-hydroxy-5-phenyl-4(3H)-pyrimidinone
5971890	N1349-1	0018	08	B	B08	C25H23N3O2	397.481	3-(4-methoxyphenyl)-11-(3-pyridinyl)-2,3,4,5,10,11-hexahydro-1H-dibenzo[b,e][1,4]diazepin-1-one
5971990	N1349-1	0018	08	C	C08	C12H15FN2O3S	286.327	1-(2-fluorobenzoyl)-4-(methylsulfonyl)piperazine
5975253	N1349-1	0018	08	D	D08	C13H15N3O2S2	309.411	N-allyl-2-[(5,6-dimethyl-4-oxo-3,4-dihydrothieno[2,3-d]pyrimidin-2-yl)thio]acetamide
5975520	N1349-1	0018	08	E	E08	C19H22N2O5S	390.462	1-[(4-methoxyphenyl)sulfonyl]-4-(phenoxyacetyl)piperazine
5976726	N1349-1	0018	08	F	F08	C18H22N2O3	314.388	1-[2-oxo-2-(2,2,4-trimethyl-3,4-dihydro-1(2H)-quinolinyl)ethyl]-2,5-pyrrolidinedione
5977887	N1349-1	0018	08	G	G08	C14H21Cl2N3OS	350.313	5-methyl-2-{[2-(4-morpholinyl)ethyl]thio}-1H-benzimidazole dihydrochloride
5978069	N1349-1	0018	08	H	H08	C17H12F4N2O2S	384.355	N-(2-fluorophenyl)-2-[3-oxo-6-(trifluoromethyl)-3,4-dihydro-2H-1,4-benzothiazin-2-yl]acetamide
5978615	N1349-1	0018	09	A	A09	C17H18N2O	266.346	1-[1-(2-phenylethyl)-1H-benzimidazol-2-yl]ethanol
5978767	N1349-1	0018	09	B	B09	C19H23N3O	309.415	N-[4-(4-methyl-1-piperazinyl)phenyl]-2-phenylacetamide
5981484	N1349-1	0018	09	C	C09	C18H14N2O3S2	370.452	3-(1,3-benzothiazol-2-ylthio)-1-(4-methoxyphenyl)-2,5-pyrrolidinedione
5982326	N1349-1	0018	09	D	D09	C19H22N2O3S	358.463	1-(diphenylacetyl)-4-(methylsulfonyl)piperazine
5982364	N1349-1	0018	09	E	E09	C15H15N3O2S	301.37	1-isonicotinoyl-4-(2-thienylcarbonyl)piperazine
5983776	N1349-1	0018	09	F	F09	C17H17N3O2S	327.408	N-[2-(methylthio)phenyl]-2-(3-oxo-1,2,3,4-tetrahydro-2-quinoxalinyl)acetamide
5984048	N1349-1	0018	09	G	G09	C20H15ClN2O2	350.808	3-(4-chlorobenzyl)-1-(2-quinolinyl)-2,5-pyrrolidinedione
5985205	N1349-1	0018	09	H	H09	C20H19NO4	337.379	1-[2-(1,3-benzodioxol-5-yl)ethyl]-3-benzyl-2,5-pyrrolidinedione
5985746	N1349-1	0018	10	A	A10	C9H9BrN2S2	289.217	3-(2-thienyl)-5,6-dihydroimidazo[2,1-b][1,3]thiazole hydrobromide
5988463	N1349-1	0018	10	B	B10	C14H10BrNO3S	352.209	5-bromo-3-hydroxy-3-[2-oxo-2-(2-thienyl)ethyl]-1,3-dihydro-2H-indol-2-one
5988935	N1349-1	0018	10	C	C10	C13H16N2O4	264.283	ethyl [3-cyano-4-(methoxymethyl)-6-methyl-2-oxo-1(2H)-pyridinyl]acetate
5990065	N1349-1	0018	10	D	D10	C23H30N2O4	398.507	1-(3-methylbenzyl)-4-(3-phenylpropyl)piperazine oxalate
5991760	N1349-1	0018	10	E	E10	C18H23N3	281.404	1-(4-methylbenzyl)-4-(2-pyridinylmethyl)piperazine
5992305	N1349-1	0018	10	F	F10	C20H29N3O3	359.472	1-[(1-methyl-1H-pyrrol-2-yl)methyl]-4-(2,3,4-trimethoxybenzyl)piperazine
5992377	N1349-1	0018	10	G	G10	C12H17BrN2O2S	333.249	1-(4-bromobenzyl)-4-(methylsulfonyl)piperazine
5996856	N1349-1	0018	10	H	H10	C19H22N2O4S	374.462	4-methyl-N-[2-(4-morpholinyl)-2-oxoethyl]-N-phenylbenzenesulfonamide (non-preferred name)
5997033	N1349-1	0018	11	A	A11	C23H28FN3O	381.498	1-(1-benzyl-4-piperidinyl)-4-(2-fluorobenzoyl)piperazine
5997475	N1349-1	0018	11	B	B11	C21H26N2O3S	386.517	1-(3,4-dimethoxybenzoyl)-4-[4-(methylthio)benzyl]piperazine
6000061	N1349-1	0018	11	C	C11	C17H19NO5S	349.409	ethyl 2-(2-furoylamino)-5,5-dimethyl-4,7-dihydro-5H-thieno[2,3-c]pyran-3-carboxylate
6000094	N1349-1	0018	11	D	D11	C18H22N6	322.416	2-(3,5-dimethyl-1H-pyrazol-1-yl)-3-(4-methyl-1-piperazinyl)quinoxaline
6000191	N1349-1	0018	11	E	E11	C19H18N4OS2	382.51	4-(4-methylphenyl)-1-(methylthio)-6,7,8,9-tetrahydro[1]benzothieno[3,2-e][1,2,4]triazolo[4,3-a]pyrimidin-5(4H)-one
6000194	N1349-1	0018	11	F	F11	C20H17N3O	315.378	3-methyl-2-[2-(2-methyl-1H-indol-3-yl)vinyl]-4(3H)-quinazolinone
6000204	N1349-1	0018	11	G	G11	C14H15N5	253.309	4-(1-piperidinyl)[1,2,4]triazolo[4,3-a]quinoxaline
6000556	N1349-1	0018	11	H	H11	C12H11BrN2OS	311.202	N-(4-bromophenyl)-2,4-dimethyl-1,3-thiazole-5-carboxamide
5930696	N1349-1	0019	02	A	A02	C23H19NO3	357.413	N-[2-furyl(2-hydroxy-1-naphthyl)methyl]-2-phenylacetamide
5930774	N1349-1	0019	02	B	B02	C14H14N2O2	242.28	2-(3-methylphenoxy)-N-4-pyridinylacetamide
5930785	N1349-1	0019	02	C	C02	C19H16ClNO2	325.798	N-[(2-chlorophenyl)(2-hydroxy-1-naphthyl)methyl]acetamide
5930856	N1349-1	0019	02	D	D02	C17H15FN2O2	298.32	3-[(4-fluorobenzyl)amino]-1-phenyl-2,5-pyrrolidinedione
5930942	N1349-1	0019	02	E	E02	C17H26N2O2	290.409	1-(4-methoxybenzyl)-4-(3-methylbutanoyl)piperazine
5931197	N1349-1	0019	02	F	F02	C16H23FN2O	278.373	1-(4-fluorobenzyl)-4-(3-methylbutanoyl)piperazine
5931208	N1349-1	0019	02	G	G02	C19H15NO4	321.336	5-benzoyl-N-(3-methoxyphenyl)-2-furamide
5931692	N1349-1	0019	02	H	H02	C12H11N3O2	229.24	2-([1]benzofuro[3,2-d]pyrimidin-4-ylamino)ethanol
5931694	N1349-1	0019	03	A	A03	C17H14ClN3O2S2	391.901	2-{[3-(4-chlorophenyl)-4-oxo-3,5,6,7-tetrahydro-4H-cyclopenta[4,5]thieno[2,3-d]pyrimidin-2-yl]thio}acetamide
5931832	N1349-1	0019	03	B	B03	C9H8FN5O	221.195	2-fluoro-N-(1-methyl-1H-tetrazol-5-yl)benzamide
5931887	N1349-1	0019	03	C	C03	C14H11BrN2O2S2	383.288	4-{[4-(2-thienyl)-1,3-thiazol-2-yl]amino}benzoic acid hydrobromide
5932133	N1349-1	0019	03	D	D03	C20H17N3O3	347.377	3-(5-hydroxy-3-methyl-1-phenyl-1H-pyrazol-4-yl)-1-phenyl-2,5-pyrrolidinedione
5932532	N1349-1	0019	03	E	E03	C14H13BrN4S	349.255	4-methyl-N-[4-(4-pyridinyl)-1,3-thiazol-2-yl]-2-pyridinamine hydrobromide
5932607	N1349-1	0019	03	F	F03	C14H15BrN4S2	383.334	2',4'-dimethyl-N-(4-methyl-2-pyridinyl)-4,5'-bi-1,3-thiazol-2-amine hydrobromide
5932778	N1349-1	0019	03	G	G03	C16H15N3O	265.317	N-(3-imidazo[1,2-a]pyridin-2-ylphenyl)propanamide
5933175	N1349-1	0019	03	H	H03	C18H22N2O4	330.387	ethyl 4-[2,5-dioxo-3-(1-piperidinyl)-1-pyrrolidinyl]benzoate
5933995	N1349-1	0019	04	A	A04	C15H13N3S	267.355	3-(benzylthio)-5-phenyl-4H-1,2,4-triazole
5934086	N1349-1	0019	04	B	B04	C20H16N2O4	348.362	3-(1,3-dioxo-1H-benzo[de]isoquinolin-2(3H)-yl)-N-(2-furylmethyl)propanamide
5934582	N1349-1	0019	04	C	C04	C16H16FN5O3S	377.4	N-(4-fluorophenyl)-2-[(1,3,7-trimethyl-2,6-dioxo-2,3,6,7-tetrahydro-1H-purin-8-yl)thio]acetamide
5934993	N1349-1	0019	04	D	D04	C13H12BrN3S2	354.293	4-methyl-N-[4-(2-thienyl)-1,3-thiazol-2-yl]-2-pyridinamine hydrobromide
5935058	N1349-1	0019	04	E	E04	C15H14N4O2S	314.368	N-[4-(3,4-dimethoxyphenyl)-1,3-thiazol-2-yl]-2-pyrimidinamine
5935462	N1349-1	0019	04	F	F04	C16H21N3OS	303.429	2-(ethylthio)-1-[2-oxo-2-(1-piperidinyl)ethyl]-1H-benzimidazole
5935831	N1349-1	0019	04	G	G04	C8H7N3OS2	225.292	1-(2-thienyl)-2-(4H-1,2,4-triazol-3-ylthio)ethanone
5936392	N1349-1	0019	04	H	H04	C16H25NO	247.384	2-[2,2-dimethyl-4-(4-methylphenyl)tetrahydro-2H-pyran-4-yl]ethanamine
5936509	N1349-1	0019	05	A	A05	C20H23NO4	341.411	N-(3,4-dihydro-1H-isochromen-1-ylmethyl)-2-(3,4-dimethoxyphenyl)acetamide
5936529	N1349-1	0019	05	B	B05	C15H20N2O4	292.338	N-(2,3-dihydro-1,4-benzodioxin-2-ylmethyl)-2-(4-morpholinyl)acetamide
5936576	N1349-1	0019	05	C	C05	C20H22N2O2	322.411	N-[4-(acetylamino)phenyl]-1-phenylcyclopentanecarboxamide
5936816	N1349-1	0019	05	D	D05	C15H9ClN2O3	300.704	4-[5-(2-chlorophenyl)-1,3,4-oxadiazol-2-yl]benzoic acid
5937133	N1349-1	0019	05	E	E05	C18H20N2O4S	360.435	1-(2-methoxybenzoyl)-4-(phenylsulfonyl)piperazine
5937264	N1349-1	0019	05	F	F05	C13H14BrClN2	313.627	(4-bromobenzyl)(4-pyridinylmethyl)amine hydrochloride
5937270	N1349-1	0019	05	G	G05	C15H21ClN2O3S	344.863	1-[(4-chlorophenyl)sulfonyl]-4-(3-methylbutanoyl)piperazine
5937490	N1349-1	0019	05	H	H05	C17H17ClN2O3S	364.854	1-[(4-chlorophenoxy)acetyl]-4-(2-thienylcarbonyl)piperazine
5937592	N1349-1	0019	06	A	A06	C17H15Cl2NO5	384.219	methyl 5-chloro-4-{[(2-chlorophenoxy)acetyl]amino}-2-methoxybenzoate
5937668	N1349-1	0019	06	B	B06	C13H19NO2	221.302	N-(4-methoxybenzyl)-3-methylbutanamide
5937705	N1349-1	0019	06	C	C06	C12H13N3S2	263.386	3-(butylthio)[1,2,4]triazolo[3,4-b][1,3]benzothiazole
5937769	N1349-1	0019	06	D	D06	C14H13BrN4S	349.255	3-[(4-bromobenzyl)thio]-5,7-dimethyl[1,2,4]triazolo[4,3-a]pyrimidine
5937905	N1349-1	0019	06	E	E06	C23H22N2O3	374.443	1-(4-methoxybenzoyl)-4-(1-naphthoyl)piperazine
5937992	N1349-1	0019	06	F	F06	C17H12BrFN2O3	391.199	N-(4-bromo-2-fluorophenyl)-3-(1,3-dioxo-1,3-dihydro-2H-isoindol-2-yl)propanamide
5937998	N1349-1	0019	06	G	G06	C15H15NO2S	273.356	N-[3-(methylthio)phenyl]-2-phenoxyacetamide
5938365	N1349-1	0019	06	H	H06	C14H20N2O5S	328.39	1-(3,4-dimethoxybenzoyl)-4-(methylsulfonyl)piperazine
6045359	N1349-1	0019	07	A	A07	C10H13NO4S	243.283	N-(1,3-benzodioxol-5-ylmethyl)ethanesulfonamide
6045519	N1349-1	0019	07	B	B07	C14H26ClNO	259.822	2-[(1-adamantylmethyl)amino]-1-propanol hydrochloride
6045525	N1349-1	0019	07	C	C07	C18H17ClN2O3	344.801	2-chloro-N-[2-(4-morpholinylcarbonyl)phenyl]benzamide
6045607	N1349-1	0019	07	D	D07	C12H15NO5S	285.321	1-[(4-methoxyphenyl)sulfonyl]proline
6045935	N1349-1	0019	07	E	E07	C14H16N2O3	260.295	1-[(2-methoxyphenoxy)acetyl]-3,5-dimethyl-1H-pyrazole
6045963	N1349-1	0019	07	F	F07	C12H14ClNO2	239.704	N-allyl-2-(4-chloro-3-methylphenoxy)acetamide
6046082	N1349-1	0019	07	G	G07	C14H10FN3O3S	319.317	N-(4-fluorophenyl)-2-{[5-(2-furyl)-1,3,4-oxadiazol-2-yl]thio}acetamide
6046492	N1349-1	0019	07	H	H07	C19H26N2O2	314.431	9-[3-(diethylamino)-2-hydroxypropyl]-2,3,4,9-tetrahydro-1H-carbazol-1-one
6046534	N1349-1	0019	08	A	A08	C13H17N3O2	247.299	ethyl 2-amino-1-cyano-6,7,8,9-tetrahydro-5H-pyrrolo[1,2-a]azepine-3-carboxylate
6046851	N1349-1	0019	08	B	B08	C17H16N2O4S	344.392	methyl 4-{2,5-dioxo-3-[(2-thienylmethyl)amino]-1-pyrrolidinyl}benzoate
6047155	N1349-1	0019	08	C	C08	C16H22N2O3S	322.429	N-[3-(4-morpholinylcarbonyl)-5,6,7,8-tetrahydro-4H-cyclohepta[b]thien-2-yl]acetamide
6047388	N1349-1	0019	08	D	D08	C15H16N4	252.322	4-(benzylamino)-2-(dimethylamino)nicotinonitrile
6047706	N1349-1	0019	08	E	E08	C14H11ClFNO2	279.701	2-(3-chlorophenoxy)-N-(2-fluorophenyl)acetamide
6047746	N1349-1	0019	08	F	F08	C9H8Cl2N4S	275.161	5-[(2,6-dichlorobenzyl)thio]-1-methyl-1H-tetrazole
6047911	N1349-1	0019	08	G	G08	C15H14FNO2	259.283	N-(2-fluorophenyl)-3-phenoxypropanamide
6048040	N1349-1	0019	08	H	H08	C14H19NO2	233.313	N-allyl-2-(4-propylphenoxy)acetamide
6048067	N1349-1	0019	09	A	A09	C14H13NO4	259.264	N-(2-furylmethyl)-2,3-dihydro-1,4-benzodioxine-2-carboxamide
6048133	N1349-1	0019	09	B	B09	C16H16N2O4	300.317	N-[2-(4-morpholinylcarbonyl)phenyl]-2-furamide
6048145	N1349-1	0019	09	C	C09	C17H12O4	280.283	3-benzoyl-1-benzofuran-5-yl acetate
6048296	N1349-1	0019	09	D	D09	C11H13Cl2NO2	262.138	3,6-dichloro-N-isopropyl-2-methoxybenzamide
6048425	N1349-1	0019	09	E	E09	C20H17N3O3	347.377	N-(2-{[(4-methoxyphenyl)amino]carbonyl}phenyl)nicotinamide
6048530	N1349-1	0019	09	F	F09	C16H12F3NO3	323.274	N-[2-(trifluoromethyl)phenyl]-2,3-dihydro-1,4-benzodioxine-2-carboxamide
6048911	N1349-1	0019	09	G	G09	C11H13NO3	207.231	(2-phenyl-4,5-dihydro-1,3-oxazole-4,4-diyl)dimethanol
6049046	N1349-1	0019	09	H	H09	C20H30O7	382.458	tetrahydro-3a'H-dispiro[cyclohexane-1,2'-bis[1,3]dioxolo[4,5-b:4',5'-d]pyran-7',1''-cyclohexan]-5'-ylmethyl acetate
6049124	N1349-1	0019	10	A	A10	C21H30N2O4	374.484	N-1-adamantyl-N-methyl-N'-(3,4,5-trimethoxyphenyl)urea
6049177	N1349-1	0019	10	B	B10	C12H12N2O2S	248.306	3-phenoxy-N-1,3-thiazol-2-ylpropanamide
6049278	N1349-1	0019	10	C	C10	C15H22N2O3S	310.418	ethyl 2-amino-5-(1-azepanylcarbonyl)-4-methyl-3-thiophenecarboxylate
6049415	N1349-1	0019	10	D	D10	C12H10N2O3S	262.289	N-1,3-thiazol-2-yl-2,3-dihydro-1,4-benzodioxine-2-carboxamide
6049524	N1349-1	0019	10	E	E10	C13H11N3OS	257.316	1-methyl-2-(methylthio)-6-oxo-4-phenyl-1,6-dihydro-5-pyrimidinecarbonitrile
6049553	N1349-1	0019	10	F	F10	C12H11N3O2	229.24	2-amino-7-(2-furyl)-7,8-dihydro-5(6H)-quinazolinone
6049958	N1349-1	0019	10	G	G10	C11H12BrNO2	270.128	N-allyl-2-(4-bromophenoxy)acetamide
6050143	N1349-1	0019	10	H	H10	C12H11F3N2O2	272.229	ethyl [2-(trifluoromethyl)-1H-benzimidazol-1-yl]acetate
6050213	N1349-1	0019	11	A	A11	C16H15NO3	269.303	N-[2-(dibenzo[b,d]furan-2-yloxy)ethyl]acetamide
6050230	N1349-1	0019	11	B	B11	C16H16N2O5S	348.38	ethyl 2-amino-5-[(1,3-benzodioxol-5-ylamino)carbonyl]-4-methyl-3-thiophenecarboxylate
6050241	N1349-1	0019	11	C	C11	C17H11N3OS	305.361	3-(2-pyridinyl)-2-(2-thienyl)-4(3H)-quinazolinone
6050257	N1349-1	0019	11	D	D11	C16H15ClN2O2	302.763	2-chloro-N-{2-[(dimethylamino)carbonyl]phenyl}benzamide
6050278	N1349-1	0019	11	E	E11	C14H15NO2S	261.345	N-(2-isopropoxyphenyl)-2-thiophenecarboxamide
6050377	N1349-1	0019	11	F	F11	C18H19Cl2NO4	384.262	3,6-dichloro-N-[2-(3,4-dimethoxyphenyl)ethyl]-2-methoxybenzamide
6050720	N1349-1	0019	11	G	G11	C18H21NO4	315.372	N-(2,4-dimethoxyphenyl)-2-(3,4-dimethylphenoxy)acetamide
6050731	N1349-1	0019	11	H	H11	C17H13N3O3	307.311	N-{2-[(2-pyridinylamino)carbonyl]phenyl}-2-furamide
6006124	N1349-1	0020	02	A	A02	C22H29N3O	351.496	N-(sec-butyl)-4-[(4-phenyl-1-piperazinyl)methyl]benzamide
6006723	N1349-1	0020	02	B	B02	C15H22N2O	246.355	N-[4-(1-piperidinyl)phenyl]butanamide
6007467	N1349-1	0020	02	C	C02	C13H14N2O2S	262.333	N-(5-methyl-2-pyridinyl)-1-phenylmethanesulfonamide
6007690	N1349-1	0020	02	D	D02	C12H13NO2S2	267.371	N-(1-phenylethyl)-2-thiophenesulfonamide
6008293	N1349-1	0020	02	E	E02	C17H14N2OS	294.378	N-[4-(4-pyridinylmethyl)phenyl]-2-thiophenecarboxamide
6010007	N1349-1	0020	02	F	F02	C12H13NO3S2	283.37	N-(4-ethoxyphenyl)-2-thiophenesulfonamide
6010056	N1349-1	0020	02	G	G02	C15H13N3O2	267.29	N-[2-(3-pyridinyl)-1,3-benzoxazol-5-yl]propanamide
6012013	N1349-1	0020	02	H	H02	C10H14BrNO3S	308.196	3-bromo-N-isopropyl-4-methoxybenzenesulfonamide
6001642	N1349-1	0020	03	A	A03	C19H14Cl2N2O3	389.241	N-{4-[(2,5-dichlorobenzoyl)amino]-2-methylphenyl}-2-furamide
6002376	N1349-1	0020	03	B	B03	C17H14N2O2	278.313	N-(4-methoxyphenyl)-2-quinolinecarboxamide
6002530	N1349-1	0020	03	C	C03	C13H12ClN3O3S	325.776	N-(4-{[(5-chloro-2-pyridinyl)amino]sulfonyl}phenyl)acetamide
6002866	N1349-1	0020	03	D	D03	C14H16N2O	228.296	N-(tert-butyl)-2-quinolinecarboxamide
6002959	N1349-1	0020	03	E	E03	C12H13NO2S2	267.371	N-(3,4-dimethylphenyl)-2-thiophenesulfonamide
6003338	N1349-1	0020	03	F	F03	C14H14N4O3	286.293	1,3,7-trimethyl-8-phenoxy-3,7-dihydro-1H-purine-2,6-dione
6003481	N1349-1	0020	03	G	G03	C13H17IN2O2	360.197	3-iodo-N-[2-(4-morpholinyl)ethyl]benzamide
6003980	N1349-1	0020	03	H	H03	C12H11NO4S2	297.354	methyl 2-[(2-thienylsulfonyl)amino]benzoate
6012830	N1349-1	0020	04	A	A04	C14H13BrN2O	305.177	N-(4-bromo-2,6-dimethylphenyl)nicotinamide
6014539	N1349-1	0020	04	B	B04	C13H18N2O4	266.299	N-(2,4-dimethoxyphenyl)-4-morpholinecarboxamide
6015456	N1349-1	0020	04	C	C04	C15H16BrNO3S	370.268	3-bromo-N-(2,6-dimethylphenyl)-4-methoxybenzenesulfonamide
6017470	N1349-1	0020	04	D	D04	C21H20N2O5	380.404	N-{4-[(3,4-dimethoxybenzoyl)amino]-2-methylphenyl}-2-furamide
6018730	N1349-1	0020	04	E	E04	C17H15NO5	313.313	methyl 2-[(2,3-dihydro-1,4-benzodioxin-6-ylcarbonyl)amino]benzoate
6020459	N1349-1	0020	04	F	F04	C18H11BrN2O4	399.203	N-[3-(1,3-benzoxazol-2-yl)-4-hydroxyphenyl]-5-bromo-2-furamide
6022269	N1349-1	0020	04	G	G04	C12H13NO2S2	267.371	N-(2-phenylethyl)-2-thiophenesulfonamide
6022908	N1349-1	0020	04	H	H04	C10H13ClN2O	212.681	3-chloro-4-(4-morpholinyl)aniline
6023183	N1349-1	0020	05	A	A05	C18H13NO5	323.308	methyl 2-{[(2-oxo-2H-chromen-3-yl)carbonyl]amino}benzoate
6025093	N1349-1	0020	05	B	B05	C13H12F4N2O	288.247	2-[7-(1,1,2,2-tetrafluoroethyl)-2,3-dihydro-1H-1,4-diazepin-5-yl]phenol
6025778	N1349-1	0020	05	C	C05	C13H11ClN2O	246.698	N-(5-chloro-2-pyridinyl)-2-phenylacetamide
6026189	N1349-1	0020	05	D	D05	C19H21NO4	327.384	N-[2-(1-cyclohexen-1-yl)ethyl]-6-methoxy-2-oxo-2H-chromene-3-carboxamide
6028877	N1349-1	0020	05	E	E05	C21H17N3O4	375.387	2-(4-methoxyphenoxy)-N-(4-[1,3]oxazolo[4,5-b]pyridin-2-ylphenyl)acetamide
6029102	N1349-1	0020	05	F	F05	C13H11IN2O	338.15	3-iodo-N-(2-pyridinylmethyl)benzamide
6029440	N1349-1	0020	05	G	G05	C15H20FN3O2	293.344	4-{[4-(4-fluorophenyl)-1-piperazinyl]carbonyl}morpholine
6030410	N1349-1	0020	05	H	H05	C16H13N3O	263.302	N-(6-methyl-2-pyridinyl)-2-quinolinecarboxamide
6032833	N1349-1	0020	06	A	A06	C18H14N2O3	306.324	2-[2-(1,3-benzodioxol-5-yl)vinyl]-3-methyl-4(3H)-quinazolinone
6033130	N1349-1	0020	06	B	B06	C15H13N3O3S	315.353	N-{5-[(4-methylphenoxy)methyl]-1,3,4-thiadiazol-2-yl}-2-furamide
6033651	N1349-1	0020	06	C	C06	C13H12ClN3O2	277.712	N-(5-chloro-2-pyridinyl)-N'-(4-methoxyphenyl)urea
6033900	N1349-1	0020	06	D	D06	C14H18N2O3	262.311	(2,3-dimethoxyphenyl)(1-ethyl-1H-imidazol-2-yl)methanol
6034120	N1349-1	0020	06	E	E06	C18H23N3O	297.404	1-[(1-methyl-1H-pyrrol-2-yl)methyl]-4-(phenylacetyl)piperazine
6035047	N1349-1	0020	06	F	F06	C15H20N2O2	260.339	(2-methoxyphenyl)(1-methyl-2-propyl-1H-imidazol-5-yl)methanol
6035155	N1349-1	0020	06	G	G06	C14H11NO5S	305.311	methyl 6-[(2-thienylcarbonyl)amino]-1,3-benzodioxole-5-carboxylate
6035185	N1349-1	0020	06	H	H06	C20H24N2O6	388.424	1-(2-furoyl)-4-(3-phenylpropyl)piperazine oxalate
6035416	N1349-1	0020	07	A	A07	C18H17N3OS	323.42	N-(2-methylphenyl)-2-[(4-methyl-1-phthalazinyl)thio]acetamide
6035451	N1349-1	0020	07	B	B07	C18H21N3O	295.388	1-[4-(dimethylamino)phenyl]-2-(1-methyl-1H-benzimidazol-2-yl)ethanol
6035879	N1349-1	0020	07	C	C07	C17H19BrN2O2S	395.321	1-(3-bromo-4-methoxybenzyl)-4-(2-thienylcarbonyl)piperazine
6036322	N1349-1	0020	07	D	D07	C11H10ClN3OS2	299.803	N-{5-[(2-chlorobenzyl)thio]-1,3,4-thiadiazol-2-yl}acetamide
6036492	N1349-1	0020	07	E	E07	C17H14ClN3O	311.774	1-(4-chlorobenzoyl)-1,2,3,4-tetrahydropyrimido[1,2-a]benzimidazole
6036546	N1349-1	0020	07	F	F07	C18H25N3	283.42	1-(bicyclo[2.2.1]hept-5-en-2-ylmethyl)-4-(4-pyridinylmethyl)piperazine
6037705	N1349-1	0020	07	G	G07	C18H20N2O2	296.372	1-(4-ethoxyphenyl)-2-(1-methyl-1H-benzimidazol-2-yl)ethanol
6037764	N1349-1	0020	07	H	H07	C20H18N4OS	362.457	5-cyano-2-methyl-6-(methylthio)-N-phenyl-1,4-dihydro-4,4'-bipyridine-3-carboxamide
6037792	N1349-1	0020	08	A	A08	C15H19NO3	261.324	6',7'-dimethoxy-2'H-spiro[cyclopentane-1,3'-isoquinolin]-1'(4'H)-one
6037959	N1349-1	0020	08	B	B08	C16H21ClN2O	292.812	1-(3-chlorobenzoyl)-4-cyclopentylpiperazine
6038380	N1349-1	0020	08	C	C08	C19H26N2O2	314.431	1-(2-adamantyl)-4-(2-furoyl)piperazine
6038578	N1349-1	0020	08	D	D08	C13H8FN3O	241.227	3-[5-(4-fluorophenyl)-1,2,4-oxadiazol-3-yl]pyridine
6039379	N1349-1	0020	08	E	E08	C18H19FN2O2	314.363	3-[(4-fluorobenzoyl)amino]-N-isobutylbenzamide
6039445	N1349-1	0020	08	F	F08	C18H17N3O3S	355.418	2-methoxy-N-{5-[(4-methylphenoxy)methyl]-1,3,4-thiadiazol-2-yl}benzamide
6040151	N1349-1	0020	08	G	G08	C16H18ClN3O2S	351.858	1-[(4-chlorophenyl)sulfonyl]-4-(2-pyridinylmethyl)piperazine
6040323	N1349-1	0020	08	H	H08	C15H13N3O	251.29	2-[(4-methyl-1-phthalazinyl)amino]phenol
6040665	N1349-1	0020	09	A	A09	C16H14N4O2	294.316	2-(4-methyl-1-oxo-2(1H)-phthalazinyl)-N-2-pyridinylacetamide
6040674	N1349-1	0020	09	B	B09	C14H8N2O2S	268.296	[4-(2-oxo-2H-chromen-3-yl)-1,3-thiazol-2-yl]acetonitrile
6041066	N1349-1	0020	09	C	C09	C17H23N3O3	317.391	3,3-dimethyl-1-[3-(4-morpholinyl)-3-oxopropyl]-3,4-dihydro-2(1H)-quinoxalinone
6041121	N1349-1	0020	09	D	D09	C17H23N3O2	301.392	3,3-dimethyl-1-[2-oxo-2-(1-piperidinyl)ethyl]-3,4-dihydro-2(1H)-quinoxalinone
6041166	N1349-1	0020	09	E	E09	C13H17F3N2O2S	322.352	1-(methylsulfonyl)-4-[2-(trifluoromethyl)benzyl]piperazine
6041189	N1349-1	0020	09	F	F09	C16H14FN3O2S	331.371	N-(2-fluorophenyl)-2-[(5-methoxy-1H-benzimidazol-2-yl)thio]acetamide
6041339	N1349-1	0020	09	G	G09	C16H21NO5	307.349	2-[(cyclohexylcarbonyl)amino]-4,5-dimethoxybenzoic acid
6041479	N1349-1	0020	09	H	H09	C12H10N4OS3	322.432	N-1,3-benzothiazol-2-yl-2-[(5-methyl-1,3,4-thiadiazol-2-yl)thio]acetamide
6041557	N1349-1	0020	10	A	A10	C12H11NO4	233.226	N-(8-methoxy-2-oxo-2H-chromen-3-yl)acetamide
6041610	N1349-1	0020	10	B	B10	C14H13NO3	243.265	N-(8-allyl-2-oxo-2H-chromen-3-yl)acetamide
6043153	N1349-1	0020	10	C	C10	C12H10ClNO	219.673	6-chloro-2,3,4,9-tetrahydro-1H-carbazol-1-one
6043161	N1349-1	0020	10	D	D10	C13H16N2O	216.285	1-allyl-3,3-dimethyl-3,4-dihydro-2(1H)-quinoxalinone
6043175	N1349-1	0020	10	E	E10	C15H13N3O	251.29	N-(1-methyl-1H-benzimidazol-5-yl)benzamide
6043433	N1349-1	0020	10	F	F10	C20H12O4	316.316	3-(4-methylbenzoyl)naphtho[2,3-b]furan-4,9-dione
6043523	N1349-1	0020	10	G	G10	C17H30Cl2N2O2	365.347	1-(4-ethylphenoxy)-3-(4-ethyl-1-piperazinyl)-2-propanol dihydrochloride
6043622	N1349-1	0020	10	H	H10	C15H24ClNO2	285.817	1-(3,4-dimethylphenoxy)-3-(1-pyrrolidinyl)-2-propanol hydrochloride
6043633	N1349-1	0020	11	A	A11	C17H15N3O2	293.328	10-(2-hydroxyphenyl)-3,4,9,10-tetrahydropyrrolo[3,4-b][1,5]benzodiazepin-1(2H)-one
6044035	N1349-1	0020	11	B	B11	C13H14BrN3O2S	356.243	3-bromo-N-[5-(2-ethoxyethyl)-1,3,4-thiadiazol-2-yl]benzamide
6044204	N1349-1	0020	11	C	C11	C16H20N2O4	304.349	3-(4-hydroxy-1-piperidinyl)-1-(4-methoxyphenyl)-2,5-pyrrolidinedione
6044288	N1349-1	0020	11	D	D11	C17H15NO5	313.313	methyl 4-[(2,3-dihydro-1,4-benzodioxin-2-ylcarbonyl)amino]benzoate
6044577	N1349-1	0020	11	E	E11	C17H21N3O2S2	363.504	2-{[2-oxo-2-(1-piperidinyl)ethyl]thio}-5,6,7,8-tetrahydro[1]benzothieno[2,3-d]pyrimidin-4(3H)-one
6044654	N1349-1	0020	11	F	F11	C18H21NO2	283.374	N-(2-ethyl-6-methylphenyl)-3-phenoxypropanamide
6044665	N1349-1	0020	11	G	G11	C21H19N3O2	345.404	N-(2-{[(1-phenylethyl)amino]carbonyl}phenyl)nicotinamide
6044722	N1349-1	0020	11	H	H11	C16H16N4O	280.332	N-(2-cyanoethyl)-N'-phenyl-N-(3-pyridinylmethyl)urea
6050836	N1349-1	0021	02	A	A02	C17H14ClNO4	331.758	N-(4-chloro-2,5-dimethoxyphenyl)-1-benzofuran-2-carboxamide
6050985	N1349-1	0021	02	B	B02	C17H13N3O2S	323.376	N-{2-[(2-pyridinylamino)carbonyl]phenyl}-2-thiophenecarboxamide
6051011	N1349-1	0021	02	C	C02	C13H9N5	235.25	3H-benzo[b]pyrazolo[3,4-h]-1,6-naphthyridin-1-amine
6051102	N1349-1	0021	02	D	D02	C12H10BrNO4	312.122	ethyl (5-bromo-1,3-dioxo-1,3-dihydro-2H-isoindol-2-yl)acetate
6051342	N1349-1	0021	02	E	E02	C18H15NO5	325.324	4-(2,5-dioxo-1-pyrrolidinyl)phenyl 2-methoxybenzoate
6051510	N1349-1	0021	02	F	F02	C18H19N3O3	325.37	2-[2-(3-ethyl-4-methyl-5-isoxazolyl)-1H-indol-3-yl]-N,N-dimethyl-2-oxoacetamide
6051539	N1349-1	0021	02	G	G02	C15H19NO4	277.323	methyl 2-(3,5-dioxo-4-azatricyclo[5.2.1.0~2,6~]dec-8-en-4-yl)-3-methylbutanoate
6051618	N1349-1	0021	02	H	H02	C12H15NO4	237.258	methyl (3,5-dioxo-4-azatricyclo[5.2.1.0~2,6~]dec-4-yl)acetate
6051889	N1349-1	0021	03	A	A03	C17H24N2O2	288.393	N-[1-(3-isopropenylphenyl)-1-methylethyl]-4-morpholinecarboxamide
6052410	N1349-1	0021	03	B	B03	C24H18N2O2	366.423	17-(3-pyridinylmethyl)-17-azapentacyclo[6.6.5.0~2,7~.0~9,14~.0~15,19~]nonadeca-2,4,6,9,11,13-hexaene-16,18-dione
6052726	N1349-1	0021	03	C	C03	C13H13Cl2NO3	302.159	4,5-dichloro-2-(1-piperidinylcarbonyl)benzoic acid
6052756	N1349-1	0021	03	D	D03	C14H13NO3S	275.329	methyl 4-[(2-thienylacetyl)amino]benzoate
6053761	N1349-1	0021	03	E	E03	C16H15N3	249.318	1-benzyl-3-phenyl-1H-pyrazol-5-amine
6054232	N1349-1	0021	03	F	F03	C20H15N3O	313.362	2-(4-methylphenyl)-3-(4-pyridinyl)-4(3H)-quinazolinone
6054253	N1349-1	0021	03	G	G03	C11H11FN2OS2	270.35	2-[(3-fluoro-4-methoxybenzyl)thio]-5-methyl-1,3,4-thiadiazole
6054408	N1349-1	0021	03	H	H03	C15H19NO4	277.323	ethyl 5-hydroxy-1-(2-methoxyethyl)-2-methyl-1H-indole-3-carboxylate
6054507	N1349-1	0021	04	A	A04	C19H18Cl2N2O2	377.274	2,4-dichloro-N-[2-(1-piperidinylcarbonyl)phenyl]benzamide
6054705	N1349-1	0021	04	B	B04	C13H10N2S2	258.366	2-[(2-pyridinylmethyl)thio]-1,3-benzothiazole
6055499	N1349-1	0021	04	C	C04	C13H12O5	248.238	3-[(2-methoxyphenoxy)methyl]-2-furoic acid
6055553	N1349-1	0021	04	D	D04	C20H17N3O2	331.377	2-(benzoylamino)-N-(6-methyl-2-pyridinyl)benzamide
6055720	N1349-1	0021	04	E	E04	C20H15N3O	313.362	3-(3-methyl-2-pyridinyl)-2-phenyl-4(3H)-quinazolinone
6055736	N1349-1	0021	04	F	F04	C14H15NO3S	277.345	N-[2-(2-methoxyphenoxy)ethyl]-2-thiophenecarboxamide
6055982	N1349-1	0021	04	G	G04	C15H13NO3	255.276	2-(2-methoxyethyl)-1H-benzo[de]isoquinoline-1,3(2H)-dione
6056275	N1349-1	0021	04	H	H04	C20H15N3O2	329.361	2-(4-methoxyphenyl)-3-(3-pyridinyl)-4(3H)-quinazolinone
6056498	N1349-1	0021	05	A	A05	C18H18FNO2S	331.412	4-{2-[(4-fluorobenzyl)thio]benzoyl}morpholine
6056749	N1349-1	0021	05	B	B05	C19H21NO4	327.384	2-methyl-1-(3,4,5-trimethoxybenzoyl)indoline
6057190	N1349-1	0021	05	C	C05	C17H17N3O2	295.344	1-(4-methylphenyl)-5-oxo-N-2-pyridinyl-3-pyrrolidinecarboxamide
6057844	N1349-1	0021	05	D	D05	C18H19NO2	281.358	N-(tetrahydro-2-furanylmethyl)-2-biphenylcarboxamide
6058263	N1349-1	0021	05	E	E05	C15H20N2O2	260.339	1-(4-methylphenyl)-5-oxo-N-propyl-3-pyrrolidinecarboxamide
6058644	N1349-1	0021	05	F	F05	C21H21NO5	367.405	N-[(3,4-dimethoxyphenyl)(4-methoxyphenyl)methyl]-2-furamide
6059474	N1349-1	0021	05	G	G05	C19H12N2O3	316.319	3-oxo-N-4-pyridinyl-3H-benzo[f]chromene-2-carboxamide
6060072	N1349-1	0021	05	H	H05	C24H17N3O3	395.421	2-{[3-(3-methylphenyl)-4-oxo-3,4-dihydro-2-quinazolinyl]methyl}-1H-isoindole-1,3(2H)-dione
6060167	N1349-1	0021	06	A	A06	C19H16N2O4	336.35	N-(2-{[(2-methoxyphenyl)amino]carbonyl}phenyl)-2-furamide
6060170	N1349-1	0021	06	B	B06	C13H10N2O2	226.237	5-(2-furyl)-3-(3-methylphenyl)-1,2,4-oxadiazole
6061050	N1349-1	0021	06	C	C06	C14H17N3O2	259.31	ethyl 5-amino-1-benzyl-3-methyl-1H-pyrazole-4-carboxylate
6061170	N1349-1	0021	06	D	D06	C18H24N2O2	300.404	5-(methoxymethyl)-7-[(4-methyl-1-piperidinyl)methyl]-8-quinolinol
6061290	N1349-1	0021	06	E	E06	C19H24N2O3	328.415	N-1-adamantyl-N'-(1,3-benzodioxol-5-ylmethyl)urea
6061825	N1349-1	0021	06	F	F06	C18H20N2O3	312.372	N-[2-(1-azepanylcarbonyl)phenyl]-2-furamide
6062092	N1349-1	0021	06	G	G06	C19H16N2O3	320.351	2-(benzoylamino)-N-(2-furylmethyl)benzamide
6062216	N1349-1	0021	06	H	H06	C18H13N3O2	303.323	2-(2-furyl)-3-(6-methyl-2-pyridinyl)-4(3H)-quinazolinone
6062671	N1349-1	0021	07	A	A07	C13H10Cl2N2OS	313.207	2-chloro-N-(5-chloro-2-pyridinyl)-5-(methylthio)benzamide
6062941	N1349-1	0021	07	B	B07	C19H16N2OS	320.416	N-2-biphenylyl-2-(2-pyridinylthio)acetamide
6065587	N1349-1	0021	07	C	C07	C14H14FNO3S	295.335	N-[2-(2-fluorophenoxy)ethyl]benzenesulfonamide
6065805	N1349-1	0021	07	D	D07	C18H18N2O3S	342.42	N-(3-cyano-5,5-dimethyl-4,7-dihydro-5H-thieno[2,3-c]pyran-2-yl)-3-methoxybenzamide
6065818	N1349-1	0021	07	E	E07	C16H23NO4S	325.43	ethyl 2-(butyrylamino)-5,5-dimethyl-4,7-dihydro-5H-thieno[2,3-c]pyran-3-carboxylate
6065841	N1349-1	0021	07	F	F07	C19H9NO3	299.288	4,9-dioxo-2-phenyl-4,9-dihydronaphtho[2,3-b]furan-3-carbonitrile
6066255	N1349-1	0021	07	G	G07	C20H22N2O5	370.409	3,4-dimethoxy-N-[4-(4-morpholinylcarbonyl)phenyl]benzamide
6066260	N1349-1	0021	07	H	H07	C20H21N3O3	351.409	3-anilino-1-[4-(4-morpholinyl)phenyl]-2,5-pyrrolidinedione
6066385	N1349-1	0021	08	A	A08	C18H21F3N4O3	398.388	N-(2-methoxyethyl)-5-(4-methoxyphenyl)-7-(trifluoromethyl)-4,5,6,7-tetrahydropyrazolo[1,5-a]pyrimidine-3-carboxamide
6066472	N1349-1	0021	08	B	B08	C20H22N2O3S	370.474	1-[4-(1-pyrrolidinylsulfonyl)benzoyl]-1,2,3,4-tetrahydroquinoline
6067216	N1349-1	0021	08	C	C08	C16H15N3O2S2	345.445	ethyl {[4-phenyl-5-(2-thienyl)-4H-1,2,4-triazol-3-yl]thio}acetate
6067544	N1349-1	0021	08	D	D08	C10H14N6	218.263	6-(1-azepanyl)tetrazolo[1,5-b]pyridazine
6067889	N1349-1	0021	08	E	E08	C17H25N5O	315.422	N-(4-butoxyphenyl)-6,8,10-triazaspiro[4.5]deca-6,9-diene-7,9-diamine
6067994	N1349-1	0021	08	F	F08	C12H10F3N3O3	301.227	5-(2-furyl)-7-(trifluoromethyl)-4,5,6,7-tetrahydropyrazolo[1,5-a]pyrimidine-2-carboxylic acid
6068392	N1349-1	0021	08	G	G08	C14H12BrN3O2	334.175	2-(3-bromophenyl)-5-(methoxymethyl)pyrazolo[1,5-a]pyrimidin-7(4H)-one
6069038	N1349-1	0021	08	H	H08	C10H11NO3S	225.268	2-isopropyl-1,2-benzisothiazol-3(2H)-one 1,1-dioxide
6069125	N1349-1	0021	09	A	A09	C12H15ClN2O3S	302.782	N~2~-(4-chlorophenyl)-N~1~-cyclopropyl-N~2~-(methylsulfonyl)glycinamide
6070356	N1349-1	0021	09	B	B09	C20H22N2O3S	370.474	1-phenyl-4-{[1-(phenylsulfonyl)cyclopropyl]carbonyl}piperazine
6070681	N1349-1	0021	09	C	C09	C15H21N5	271.368	N-(2,4-dimethylphenyl)-6,8,10-triazaspiro[4.5]deca-6,9-diene-7,9-diamine
6071805	N1349-1	0021	09	D	D09	C15H20N2O3	276.338	1-(3,5-dimethyl-1H-pyrazol-1-yl)-3-(4-methoxyphenoxy)-2-propanol
6072818	N1349-1	0021	09	E	E09	C17H17ClN2O5S	396.852	methyl 2-{[N-(4-chlorophenyl)-N-(methylsulfonyl)glycyl]amino}benzoate
6073779	N1349-1	0021	09	F	F09	C12H14F3N7O	329.287	N-(4,6-dimethyl-2-pyrimidinyl)-N'-methyl-6-(2,2,2-trifluoroethoxy)-1,3,5-triazine-2,4-diamine
6073893	N1349-1	0021	09	G	G09	C15H15NO	225.293	N-(2-methylbenzyl)benzamide
6075114	N1349-1	0021	09	H	H09	C14H13N3O2	255.279	5-(methoxymethyl)-3-phenylpyrazolo[1,5-a]pyrimidin-7(4H)-one
6076231	N1349-1	0021	10	A	A10	C17H14N2O3	294.313	2-[(2-ethyl-1H-benzimidazol-1-yl)carbonyl]benzoic acid
6076280	N1349-1	0021	10	B	B10	C10H10F3N5O	273.219	6-(4-morpholinyl)-3-(trifluoromethyl)[1,2,4]triazolo[4,3-b]pyridazine
6076296	N1349-1	0021	10	C	C10	C17H17N3O3	311.343	N-[2-(4-morpholinylcarbonyl)phenyl]isonicotinamide
6077260	N1349-1	0021	10	D	D10	C10H15NO2S2	245.365	N-{2-[(4-methylphenyl)thio]ethyl}methanesulfonamide
6077467	N1349-1	0021	10	E	E10	C17H15F3N4O2S	396.394	N-(2-furylmethyl)-5-(2-thienyl)-7-(trifluoromethyl)-4,5,6,7-tetrahydropyrazolo[1,5-a]pyrimidine-2-carboxamide
6077769	N1349-1	0021	10	F	F10	C16H18O4	274.319	1,1'-[1,2-ethanediylbis(oxy)]bis(2-methoxybenzene)
6077977	N1349-1	0021	10	G	G10	C19H20N2O5S	388.446	N-(1,3-benzodioxol-5-ylmethyl)-4-(1-pyrrolidinylsulfonyl)benzamide
6078189	N1349-1	0021	10	H	H10	C20H20N2O3	336.394	2-[2-(1-azepanyl)-2-oxoethyl]-1H-benzo[de]isoquinoline-1,3(2H)-dione
6078384	N1349-1	0021	11	A	A11	C16H19NO4S	321.398	dimethyl 1,2,6-trimethyl-4-(2-thienyl)-1,4-dihydro-3,5-pyridinedicarboxylate
6078720	N1349-1	0021	11	B	B11	C17H16BrN3O2	374.24	5-(4-bromophenyl)-3-ethyl-1-isonicotinoyl-4,5-dihydro-1H-pyrazol-5-ol
6079148	N1349-1	0021	11	C	C11	C11H12F3N5	271.247	6-(1-piperidinyl)-3-(trifluoromethyl)[1,2,4]triazolo[4,3-b]pyridazine
6079339	N1349-1	0021	11	D	D11	C14H13ClN2OS	292.79	2-[(4-chlorophenyl)thio]-N-(4-pyridinylmethyl)acetamide
6082004	N1349-1	0021	11	E	E11	C17H14FN3OS	327.383	2-[(3-cyano-6,7-dihydro-5H-cyclopenta[b]pyridin-2-yl)thio]-N-(4-fluorophenyl)acetamide
6082426	N1349-1	0021	11	F	F11	C11H8FN3O3	249.203	N-(2,4-dioxo-1,2,3,4-tetrahydro-5-pyrimidinyl)-2-fluorobenzamide
6083304	N1349-1	0021	11	G	G11	C9H10BrNO2	244.09	2-(2-bromo-4-methylphenoxy)acetamide
6084238	N1349-1	0021	11	H	H11	C10H7Cl2N3OS	288.157	3,5-dichloro-N-(5-methyl-1,3,4-thiadiazol-2-yl)benzamide
6085077	N1349-1	0022	02	A	A02	C12H9F3O3	258.199	7-ethoxy-4-(trifluoromethyl)-2H-chromen-2-one
6085355	N1349-1	0022	02	B	B02	C18H19NO2	281.358	2-[(3-methylphenoxy)acetyl]-1,2,3,4-tetrahydroisoquinoline
6087014	N1349-1	0022	02	C	C02	C18H17N3O3S	355.418	2-cyclohexyl-1,3-dioxo-N-1,3-thiazol-2-yl-5-isoindolinecarboxamide
6088068	N1349-1	0022	02	D	D02	C11H10BrNO2	268.112	1-(4-bromo-2-methylphenyl)-2,5-pyrrolidinedione
6088249	N1349-1	0022	02	E	E02	C13H17NO2	219.286	1-[(3-methylphenoxy)acetyl]pyrrolidine
6089528	N1349-1	0022	02	F	F02	C16H16FNO2	273.31	N-(4-fluorobenzyl)-2-(3-methylphenoxy)acetamide
6089663	N1349-1	0022	02	G	G02	C12H12O3	204.228	6-ethyl-7-hydroxy-4-methyl-2H-chromen-2-one
6090354	N1349-1	0022	02	H	H02	C18H20N2O3	312.372	2-(butyrylamino)-N-(4-methoxyphenyl)benzamide
6090674	N1349-1	0022	03	A	A03	C20H17NO2	303.364	N-2-biphenylyl-2-phenoxyacetamide
6091095	N1349-1	0022	03	B	B03	C17H11N3O4	321.295	N-{3-[5-(2-furyl)-1,3,4-oxadiazol-2-yl]phenyl}-2-furamide
6092427	N1349-1	0022	03	C	C03	C12H13N3OS	247.321	5-[(2-allylphenoxy)methyl]-1,3,4-thiadiazol-2-amine
6092434	N1349-1	0022	03	D	D03	C14H14O3	230.266	7-(allyloxy)-4,8-dimethyl-2H-chromen-2-one
6093236	N1349-1	0022	03	E	E03	C13H14FN3OS2	311.402	N-(5-{[(4-fluorobenzyl)thio]methyl}-1,3,4-thiadiazol-2-yl)propanamide
6097903	N1349-1	0022	03	F	F03	C16H14ClN3O2	315.762	N-[7-(2-chlorophenyl)-5-oxo-5,6,7,8-tetrahydro-2-quinazolinyl]acetamide
6098028	N1349-1	0022	03	G	G03	C15H16ClN3O2S	337.831	1-[(4-chlorophenyl)sulfonyl]-4-(2-pyridinyl)piperazine
6098526	N1349-1	0022	03	H	H03	C14H13ClN2O	260.726	N-[2-(3-chlorophenyl)ethyl]nicotinamide
6098778	N1349-1	0022	04	A	A04	C9H7FN2OS	210.231	2-[(4-fluorophenyl)amino]-1,3-thiazol-4(5H)-one
6098868	N1349-1	0022	04	B	B04	C13H12ClNO2S	281.763	N-(4-chlorobenzyl)benzenesulfonamide
6098973	N1349-1	0022	04	C	C04	C17H16N2O2S	312.393	10-(4-morpholinylcarbonyl)-10H-phenothiazine
6099304	N1349-1	0022	04	D	D04	C14H13Cl2N3O3S	374.248	N-(3,4-dichlorophenyl)-2-{[4-(methoxymethyl)-6-oxo-1,6-dihydro-2-pyrimidinyl]thio}acetamide
6099489	N1349-1	0022	04	E	E04	C14H14N2O3S	290.343	methyl 4,5-dimethyl-2-[(3-pyridinylcarbonyl)amino]-3-thiophenecarboxylate
6099904	N1349-1	0022	04	F	F04	C13H14N2O2S	262.333	ethyl [(4-methyl-2-quinazolinyl)thio]acetate
6100224	N1349-1	0022	04	G	G04	C16H29ClN2O	300.875	N~1~-1-adamantyl-N~2~,N~2~-diethylglycinamide hydrochloride
6100244	N1349-1	0022	04	H	H04	C19H21FN2O	312.39	1-(4-fluorophenyl)-4-(3-phenylpropanoyl)piperazine
6100776	N1349-1	0022	05	A	A05	C12H15N3O3S	281.336	N-{4-[(2-methyl-4,5-dihydro-1H-imidazol-1-yl)sulfonyl]phenyl}acetamide
6100873	N1349-1	0022	05	B	B05	C16H22N2O3	290.365	methyl 4-{[(4-methyl-1-piperidinyl)acetyl]amino}benzoate
6101186	N1349-1	0022	05	C	C05	C12H15N3O2	233.272	N-[3-(1H-imidazol-1-yl)propyl]-5-methyl-2-furamide
6101212	N1349-1	0022	05	D	D05	C18H15N3O4	337.338	(2,3-dimethoxy-6H-indolo[2,3-b]quinoxalin-6-yl)acetic acid
6101259	N1349-1	0022	05	E	E05	C15H17NO2S	275.372	N-cyclopentyl-2-naphthalenesulfonamide
6101446	N1349-1	0022	05	F	F05	C13H14N2O2	230.269	1-(2-methoxybenzoyl)-3,5-dimethyl-1H-pyrazole
6101448	N1349-1	0022	05	G	G05	C16H16N2O3	284.318	isopropyl 4-(isonicotinoylamino)benzoate
6101659	N1349-1	0022	05	H	H05	C17H29ClN2O	312.886	N-(1-adamantylmethyl)-2-(1-pyrrolidinyl)acetamide hydrochloride
6101821	N1349-1	0022	06	A	A06	C20H23NO	293.412	4-(dimethylamino)-4-methyl-1,1-diphenyl-2-pentyn-1-ol
6101921	N1349-1	0022	06	B	B06	C22H21NO2	331.418	N-1-naphthyl-4-phenyltetrahydro-2H-pyran-4-carboxamide
6102102	N1349-1	0022	06	C	C06	C20H18FN3O3	367.383	2-{2-[4-(4-fluorophenyl)-1-piperazinyl]-2-oxoethyl}-1H-isoindole-1,3(2H)-dione
6102111	N1349-1	0022	06	D	D06	C16H15N3O3S	329.38	1-(4-methoxyphenyl)-3-[(4-methyl-2-pyrimidinyl)thio]-2,5-pyrrolidinedione
6102731	N1349-1	0022	06	E	E06	C18H16N2O4	324.339	2-(1,3-dioxo-1,3-dihydro-2H-isoindol-2-yl)-N-(4-methoxybenzyl)acetamide
6102811	N1349-1	0022	06	F	F06	C14H14N2O4	274.279	N-[4-(acetylamino)-2-methoxyphenyl]-2-furamide
6103155	N1349-1	0022	06	G	G06	C19H18FNO4S	375.422	N-(1,1-dioxido-2,3-dihydro-3-thienyl)-2-(4-fluorophenoxy)-N-(4-methylphenyl)acetamide
6103169	N1349-1	0022	06	H	H06	C15H8F5NO3	345.228	N-(1,3-benzodioxol-5-ylmethyl)-2,3,4,5,6-pentafluorobenzamide
6113015	N1349-1	0022	07	A	A07	C18H25NO2	287.405	N-cyclohexyl-4-phenyltetrahydro-2H-pyran-4-carboxamide
6113167	N1349-1	0022	07	B	B07	C18H16N2O2S	324.404	8-(3,4-dihydro-2(1H)-isoquinolinylsulfonyl)quinoline
6113245	N1349-1	0022	07	C	C07	C10H10BrNO	240.101	N-(3-bromophenyl)cyclopropanecarboxamide
6113525	N1349-1	0022	07	D	D07	C11H8F5NO2	281.184	N-(pentafluorophenyl)tetrahydro-2-furancarboxamide
6114649	N1349-1	0022	07	E	E07	C16H16BrNO3	350.215	2-(4-bromophenyl)-N-(2,4-dimethoxyphenyl)acetamide
6114708	N1349-1	0022	07	F	F07	C13H17NO3	235.285	4-[(2-ethyl-6-methylphenyl)amino]-4-oxobutanoic acid
6114970	N1349-1	0022	07	G	G07	C14H14O5	262.265	ethyl 5-(acetyloxy)-2-methyl-1-benzofuran-3-carboxylate
6115029	N1349-1	0022	07	H	H07	C14H8F5NO	301.218	N-(pentafluorophenyl)-2-phenylacetamide
6115453	N1349-1	0022	08	A	A08	C16H20N2O4	304.349	3-cyclohexyl-6,7-dimethoxy-2,4(1H,3H)-quinazolinedione
6115714	N1349-1	0022	08	B	B08	C11H11ClN2O3S	286.739	4-chloro-6-[(1,3-thiazol-5-ylamino)carbonyl]-3-cyclohexene-1-carboxylic acid
6115766	N1349-1	0022	08	C	C08	C13H12N4	224.267	6-methyl-2-phenyl-2H-1,2,3-benzotriazol-5-amine
6116077	N1349-1	0022	08	D	D08	C19H23NO3	313.4	N-(2-ethyl-6-methylphenyl)-2-(4-methoxyphenoxy)propanamide
6116321	N1349-1	0022	08	E	E08	C15H21NO	231.341	N-cyclohexyl-3-phenylpropanamide
6116477	N1349-1	0022	08	F	F08	C16H18N2O3S	318.397	2-[(mesitylsulfonyl)amino]benzamide
6116666	N1349-1	0022	08	G	G08	C14H16N2O3S2	324.423	ethyl (6,7-dimethyl-5-oxo-2,3-dihydro-5H-[1,3]thiazolo[3,2-a]thieno[2,3-d]pyrimidin-3-yl)acetate
6116811	N1349-1	0022	08	H	H08	C11H10ClN3O2S	283.738	2-(3-chlorophenoxy)-N-1,3,4-thiadiazol-2-ylpropanamide
6117405	N1349-1	0022	09	A	A09	C15H14INO	351.189	N-(2-iodophenyl)-3-phenylpropanamide
6118344	N1349-1	0022	09	B	B09	C15H18Cl2N2O3	345.228	ethyl 1-{[(3,4-dichlorophenyl)amino]carbonyl}-4-piperidinecarboxylate
6118349	N1349-1	0022	09	C	C09	C10H15NO3S	229.3	N-(2-hydroxyethyl)-2,5-dimethylbenzenesulfonamide
6118655	N1349-1	0022	09	D	D09	C12H16BrNO	270.171	2-bromo-N-(3-methylbutyl)benzamide
6119937	N1349-1	0022	09	E	E09	C16H16N2O	252.319	N-phenyl-3,4-dihydro-2(1H)-isoquinolinecarboxamide
6120075	N1349-1	0022	09	F	F09	C16H17N3O3	299.332	2-amino-7-(3,4-dimethoxyphenyl)-7,8-dihydro-5(6H)-quinazolinone
6120311	N1349-1	0022	09	G	G09	C13H17NO3	235.285	ethyl 1,3-dimethyl-4-oxo-4,5,6,7-tetrahydro-1H-indole-2-carboxylate
6120327	N1349-1	0022	09	H	H09	C19H18FN3O2S	371.437	8-{[4-(4-fluorophenyl)-1-piperazinyl]sulfonyl}quinoline
6120450	N1349-1	0022	10	A	A10	C15H15FN2O3S	322.361	N-{[(4-fluorobenzyl)amino]carbonyl}-4-methylbenzenesulfonamide
6120844	N1349-1	0022	10	B	B10	C14H18ClNO3	283.757	4-[(4-chloro-3,5-dimethylphenoxy)acetyl]morpholine
6121621	N1349-1	0022	10	C	C10	C15H17NO3S2	323.436	N-(1,1-dioxidotetrahydro-3-thienyl)-N-methyl-2-naphthalenesulfinamide
6121712	N1349-1	0022	10	D	D10	C16H13ClN2O3S2	380.875	2-(4-chlorophenyl)-N-[6-(methylsulfonyl)-1,3-benzothiazol-2-yl]acetamide
6121737	N1349-1	0022	10	E	E10	C16H22N2O3	290.365	N-(2,3-dihydro-1,4-benzodioxin-2-ylmethyl)-3-(1-pyrrolidinyl)propanamide
6122568	N1349-1	0022	10	F	F10	C16H14ClNO4	319.747	N-(1,3-benzodioxol-5-ylmethyl)-5-chloro-2-methoxybenzamide
6123261	N1349-1	0022	10	G	G10	C12H8ClN3OS2	309.798	3-chloro-6-methyl-N-1,3,4-thiadiazol-2-yl-1-benzothiophene-2-carboxamide
6123608	N1349-1	0022	10	H	H10	C17H17NO5	315.329	4,5-dimethoxy-2-[(3-methylbenzoyl)amino]benzoic acid
6123948	N1349-1	0022	11	A	A11	C15H22N2O4	294.354	N-[2-(3,4-dimethoxyphenyl)ethyl]-4-morpholinecarboxamide
6124357	N1349-1	0022	11	B	B11	C11H12ClNO2	225.677	N-allyl-3-chloro-4-methoxybenzamide
6124574	N1349-1	0022	11	C	C11	C17H16N2O3S	328.393	3-{[(6-methyl-1,3-benzothiazol-2-yl)amino]carbonyl}bicyclo[2.2.1]hept-5-ene-2-carboxylic acid
6124703	N1349-1	0022	11	D	D11	C16H16BrNO2	334.215	2-(4-bromophenyl)-N-(2-methoxybenzyl)acetamide
6125272	N1349-1	0022	11	E	E11	C18H31ClN2O	326.914	N-(1-adamantylmethyl)-2-(1-piperidinyl)acetamide hydrochloride
6125531	N1349-1	0022	11	F	F11	C16H18N4O2	298.347	2,5-bis(3,5-dimethyl-1H-pyrazol-1-yl)-1,4-benzenediol
6125534	N1349-1	0022	11	G	G11	C22H25NO3S	383.513	ethyl 1-[phenyl(phenylthio)acetyl]-4-piperidinecarboxylate
6125986	N1349-1	0022	11	H	H11	C13H13N3S	243.333	3-[(4,6-dimethyl-2-quinazolinyl)thio]propanenitrile
6103673	N1349-1	0023	02	A	A02	C13H19NO	205.302	4-methyl-N-(1-methylbutyl)benzamide
6103798	N1349-1	0023	02	B	B02	C12H9N3O2	227.224	2-[5-(2-methyl-3-furyl)-1,2,4-oxadiazol-3-yl]pyridine
6103827	N1349-1	0023	02	C	C02	C15H21NO2	247.34	1-(2-phenoxypropanoyl)azepane
6103828	N1349-1	0023	02	D	D02	C12H13NO2S2	267.371	isopropyl (1,3-benzothiazol-2-ylthio)acetate
6104101	N1349-1	0023	02	E	E02	C13H16ClNO	237.732	N-(5-chloro-2-methylphenyl)cyclopentanecarboxamide
6104327	N1349-1	0023	02	F	F02	C13H11N3O	225.252	N-benzyl-2,1,3-benzoxadiazol-4-amine
6104550	N1349-1	0023	02	G	G02	C16H14FNO5S	351.356	dimethyl 5-[(3-fluorobenzoyl)amino]-3-methyl-2,4-thiophenedicarboxylate
6105182	N1349-1	0023	02	H	H02	C12H16INO	317.172	2-iodo-N-(3-methylbutyl)benzamide
6105329	N1349-1	0023	03	A	A03	C15H10Cl2N2OS	337.23	3-chloro-N-(3-chloro-2-pyridinyl)-6-methyl-1-benzothiophene-2-carboxamide
6105664	N1349-1	0023	03	B	B03	C17H19NO3S	317.41	2-methoxy-N-(4-methoxybenzyl)-4-(methylthio)benzamide
6106008	N1349-1	0023	03	C	C03	C16H18N2O2S	302.398	N-[4-(4-morpholinyl)phenyl]-2-(2-thienyl)acetamide
6106559	N1349-1	0023	03	D	D03	C18H19ClN2O3	346.817	N-[2-(acetylamino)phenyl]-2-(4-chloro-3,5-dimethylphenoxy)acetamide
6106751	N1349-1	0023	03	E	E03	C17H19NO4S	333.409	N-(2,4-dimethoxyphenyl)-2-methoxy-4-(methylthio)benzamide
6106828	N1349-1	0023	03	F	F03	C19H18FN3O3	355.372	N-(1,5-dimethyl-3-oxo-2-phenyl-2,3-dihydro-1H-pyrazol-4-yl)-2-(4-fluorophenoxy)acetamide
6106985	N1349-1	0023	03	G	G03	C16H19NO2S	289.399	N-mesityl-1-phenylmethanesulfonamide
6107262	N1349-1	0023	03	H	H03	C17H18BrNO3	364.242	5-bromo-N-[(4-phenyltetrahydro-2H-pyran-4-yl)methyl]-2-furamide
6107303	N1349-1	0023	04	A	A04	C15H14F3N3O2S	357.357	N-(3,4-dimethylphenyl)-2-{[6-oxo-4-(trifluoromethyl)-1,6-dihydro-2-pyrimidinyl]thio}acetamide
6107832	N1349-1	0023	04	B	B04	C16H17ClN2O3S	352.842	2-{[(4-chlorophenoxy)acetyl]amino}-4-ethyl-5-methyl-3-thiophenecarboxamide
6107848	N1349-1	0023	04	C	C04	C21H24N4O3	380.45	4-{2-[4-(3-pyridinylcarbonyl)-1-piperazinyl]ethyl}-4-azatricyclo[5.2.1.0~2,6~]dec-8-ene-3,5-dione
6108055	N1349-1	0023	04	D	D04	C19H22N2O2S	342.463	1-[2-methoxy-4-(methylthio)benzoyl]-4-phenylpiperazine
6108402	N1349-1	0023	04	E	E04	C18H14ClNO5	359.769	N-(6-chloro-2-oxo-2H-chromen-3-yl)-3,4-dimethoxybenzamide
6109343	N1349-1	0023	04	F	F04	C22H22N2O3	362.432	2-(4-methoxyphenyl)-3-methyl-4-(4-morpholinylcarbonyl)quinoline
6109447	N1349-1	0023	04	G	G04	C13H17BrN2O2	313.197	N-(2-bromo-4-methylphenyl)-2-(4-morpholinyl)acetamide
6109516	N1349-1	0023	04	H	H04	C16H14N2O2S	298.366	2-methyl-N-(5-methyl-4-phenyl-1,3-thiazol-2-yl)-3-furamide
6109670	N1349-1	0023	05	A	A05	C17H15F2N3O3	347.324	N-[4-(difluoromethoxy)phenyl]-2-(3-oxo-1,2,3,4-tetrahydro-2-quinoxalinyl)acetamide
6109706	N1349-1	0023	05	B	B05	C11H12F3NO2	247.219	2-methyl-N-[2-(trifluoromethoxy)phenyl]propanamide
6109777	N1349-1	0023	05	C	C05	C14H17NO3	247.296	N-benzyl-2,2-dimethyl-5-oxotetrahydro-3-furancarboxamide
6109801	N1349-1	0023	05	D	D05	C15H14INO2	367.189	N-(2-iodophenyl)-2-phenoxypropanamide
6109813	N1349-1	0023	05	E	E05	C13H11NO4S	277.301	N-1,3-benzodioxol-5-ylbenzenesulfonamide
6110688	N1349-1	0023	05	F	F05	C18H19NO2S	313.422	4-[phenyl(phenylthio)acetyl]morpholine
6110921	N1349-1	0023	05	G	G05	C17H21N3O3S2	379.503	3-allyl-5,6-dimethyl-2-{[2-(4-morpholinyl)-2-oxoethyl]thio}thieno[2,3-d]pyrimidin-4(3H)-one
6111989	N1349-1	0023	05	H	H05	C19H20ClNO2	329.83	3-chloro-N-[(4-phenyltetrahydro-2H-pyran-4-yl)methyl]benzamide
6112087	N1349-1	0023	06	A	A06	C13H15NO3S	265.333	N-(2-methoxyethyl)-2-naphthalenesulfonamide
6112100	N1349-1	0023	06	B	B06	C15H22N2O	246.355	N-cyclohexyl-N'-(2-ethylphenyl)urea
6112478	N1349-1	0023	06	C	C06	C18H21NO4S	347.436	methyl 2-(5,6-dimethyl-1,3-dioxo-1,3,3a,4,7,7a-hexahydro-2H-isoindol-2-yl)-4,5-dimethyl-3-thiophenecarboxylate
6112692	N1349-1	0023	06	D	D06	C13H18ClN3O2	283.76	N-(4-chlorophenyl)-N'-[2-(4-morpholinyl)ethyl]urea
6112725	N1349-1	0023	06	E	E06	C13H23NO2	225.334	3-cyclopentyl-N-(tetrahydro-2-furanylmethyl)propanamide
6112740	N1349-1	0023	06	F	F06	C14H21NO	219.33	2-ethyl-N-(1-phenylethyl)butanamide
6112742	N1349-1	0023	06	G	G06	C19H16ClN3O2S	385.875	N-(3-chloro-2-methylphenyl)-2-[(6-oxo-4-phenyl-1,6-dihydro-2-pyrimidinyl)thio]acetamide
6112867	N1349-1	0023	06	H	H06	C13H25NO	211.35	N-cycloheptyl-2-ethylbutanamide
6126164	N1349-1	0023	07	A	A07	C18H15NO5S	357.388	methyl 4,5-dimethyl-2-{[(2-oxo-2H-chromen-3-yl)carbonyl]amino}-3-thiophenecarboxylate
6126326	N1349-1	0023	07	B	B07	C12H10FN3O3	263.23	methyl 3-{[(2-fluorophenyl)amino]carbonyl}-1H-pyrazole-1-carboxylate
6127198	N1349-1	0023	07	C	C07	C16H18ClN3O2S	351.858	N-(4-chloro-2-methylphenyl)-2-[(6-oxo-4-propyl-1,6-dihydro-2-pyrimidinyl)thio]acetamide
6127850	N1349-1	0023	07	D	D07	C16H16BrNO	318.216	2-(4-bromophenyl)-N-(1-phenylethyl)acetamide
6127942	N1349-1	0023	07	E	E07	C13H19NO3S	269.365	1-[(4-methoxyphenyl)sulfonyl]azepane
6128455	N1349-1	0023	07	F	F07	C20H23NO	293.412	1-(3,3-diphenylpropanoyl)piperidine
6128822	N1349-1	0023	07	G	G07	C14H12Cl2N2O3S	359.233	N-(4-{[(2,5-dichlorophenyl)sulfonyl]amino}phenyl)acetamide
6129357	N1349-1	0023	07	H	H07	C17H18FNO	271.338	N-(4-fluorobenzyl)-2-phenylbutanamide
6129410	N1349-1	0023	08	A	A08	C17H23NO3	289.378	N-[2-(1-cyclohexen-1-yl)ethyl]-3,4-dimethoxybenzamide
6129895	N1349-1	0023	08	B	B08	C15H17NO2	243.308	N-(2-furylmethyl)-2-phenylbutanamide
6130102	N1349-1	0023	08	C	C08	C11H14N4O2	234.26	ethyl N-cyano-N-(4,6-dimethyl-2-pyrimidinyl)glycinate
6130177	N1349-1	0023	08	D	D08	C16H16BrNO	318.216	2-(4-bromophenyl)-N-(2,6-dimethylphenyl)acetamide
6130429	N1349-1	0023	08	E	E08	C14H15FN2O2S	294.35	N-[4-(dimethylamino)phenyl]-4-fluorobenzenesulfonamide
6130804	N1349-1	0023	08	F	F08	C14H17ClN2O3	296.756	4-[4-(3-chlorophenyl)-1-piperazinyl]-4-oxobutanoic acid
6130948	N1349-1	0023	08	G	G08	C11H13N3O3S	267.309	3-[(1,3,4-thiadiazol-2-ylamino)carbonyl]bicyclo[2.2.1]heptane-2-carboxylic acid
6131150	N1349-1	0023	08	H	H08	C15H17NO3S	291.372	methyl 2-amino-4-(4-ethoxyphenyl)-5-methyl-3-thiophenecarboxylate
6131355	N1349-1	0023	09	A	A09	C16H18ClNO4	323.779	3-{[(5-chloro-2-methoxyphenyl)amino]carbonyl}bicyclo[2.2.1]heptane-2-carboxylic acid
6131434	N1349-1	0023	09	B	B09	C16H19NO3S	305.399	3,4-diethoxy-N-(2-thienylmethyl)benzamide
6131514	N1349-1	0023	09	C	C09	C14H10ClF2NO	281.692	N-(2-chlorobenzyl)-2,6-difluorobenzamide
6131780	N1349-1	0023	09	D	D09	C17H20N2O3S	332.425	ethyl 2-amino-5-[(2,4-dimethylbenzoyl)amino]-4-methyl-3-thiophenecarboxylate
6131805	N1349-1	0023	09	E	E09	C14H15NO2S	261.345	methyl 2-amino-4-(2,5-dimethylphenyl)-3-thiophenecarboxylate
6131977	N1349-1	0023	09	F	F09	C11H14O4	210.232	2,5-diethoxybenzoic acid
6131991	N1349-1	0023	09	G	G09	C19H23NO4	329.399	3-{[(4-methoxyphenyl)amino]carbonyl}-7-(1-methylethylidene)bicyclo[2.2.1]heptane-2-carboxylic acid
6132648	N1349-1	0023	09	H	H09	C16H14F3NO	293.291	3-phenyl-N-[2-(trifluoromethyl)phenyl]propanamide
6133468	N1349-1	0023	10	A	A10	C17H23N5OS	345.47	2-(4-benzyl-1-piperazinyl)-N-(5-ethyl-1,3,4-thiadiazol-2-yl)acetamide
6134084	N1349-1	0023	10	B	B10	C13H11BrO4	311.134	isopropyl 6-bromo-2-oxo-2H-chromene-3-carboxylate
6134473	N1349-1	0023	10	C	C10	C16H12N4OS3	372.492	5-{[2-oxo-2-(10H-phenothiazin-10-yl)ethyl]thio}-1,3,4-thiadiazol-2-amine
6135439	N1349-1	0023	10	D	D10	C17H23N3O	285.392	2,6-dimethyl-3-[(4-methyl-1-piperazinyl)methyl]-4-quinolinol
6136846	N1349-1	0023	10	E	E10	C10H15NO3S	229.3	4-ethoxy-N,N-dimethylbenzenesulfonamide
6137057	N1349-1	0023	10	F	F10	C15H14ClNO	259.738	N-(2-chlorophenyl)-3-phenylpropanamide
6137405	N1349-1	0023	10	G	G10	C16H20N2O2	272.35	2,6-dimethyl-3-(4-morpholinylmethyl)-4-quinolinol
6138738	N1349-1	0023	10	H	H10	C18H14O5	310.309	ethyl 2-oxo-4-phenyl-2H-chromen-7-yl carbonate
6138749	N1349-1	0023	11	A	A11	C18H21NO6S	379.435	methyl N-(3,4-dimethoxyphenyl)-N-[(4-methylphenyl)sulfonyl]glycinate
6139693	N1349-1	0023	11	B	B11	C15H19NO3	261.324	N-(2,3-dihydro-1,4-benzodioxin-6-yl)cyclohexanecarboxamide
6140203	N1349-1	0023	11	C	C11	C14H15N5	253.309	N-isopropyl-1-phenyl-1H-pyrazolo[3,4-d]pyrimidin-4-amine
6141299	N1349-1	0023	11	D	D11	C15H14FNO	243.283	N-(2-fluorophenyl)-3-phenylpropanamide
6141436	N1349-1	0023	11	E	E11	C15H20N2O6S	356.4	ethyl 4-(2,3-dihydro-1,4-benzodioxin-6-ylsulfonyl)-1-piperazinecarboxylate
6141470	N1349-1	0023	11	F	F11	C13H17ClN2OS	284.81	1-{[(4-chlorophenyl)thio]acetyl}-4-methylpiperazine
6141901	N1349-1	0023	11	G	G11	C17H18ClNO3	319.791	N-(2-chlorobenzyl)-2-(3,4-dimethoxyphenyl)acetamide
6143087	N1349-1	0023	11	H	H11	C12H9Cl2NO3S	318.18	2,5-dichloro-N-(4-hydroxyphenyl)benzenesulfonamide
6167599	N1349-1	0024	02	A	A02	C10H13ClN2O4S	292.743	N~2~-(3-chloro-4-methoxyphenyl)-N~2~-(methylsulfonyl)glycinamide
6167719	N1349-1	0024	02	B	B02	C18H20N2O3S	344.436	4-methyl-N-[4-(1-pyrrolidinylsulfonyl)phenyl]benzamide
6167872	N1349-1	0024	02	C	C02	C13H16ClNOS	269.796	1-{[(4-chlorophenyl)thio]acetyl}piperidine
6167973	N1349-1	0024	02	D	D02	C18H22N2O6S	394.45	N~2~-(2,5-dimethoxyphenyl)-N~1~-(4-methoxyphenyl)-N~2~-(methylsulfonyl)glycinamide
6168003	N1349-1	0024	02	E	E02	C16H18N2O3S	318.397	4-[benzyl(methylsulfonyl)amino]-N-methylbenzamide
6168101	N1349-1	0024	02	F	F02	C18H21NO3S	331.437	2-(benzylthio)-N-(2,4-dimethoxyphenyl)propanamide
6168980	N1349-1	0024	02	G	G02	C12H8N2O2	212.21	N-(3-cyanophenyl)-2-furamide
6169084	N1349-1	0024	02	H	H02	C14H19NO2S	265.377	N-cyclopentyl-2-methoxy-4-(methylthio)benzamide
6169106	N1349-1	0024	03	A	A03	C13H13N3O2S	275.331	N-(4-methoxyphenyl)-2-(2-pyrimidinylthio)acetamide
6169278	N1349-1	0024	03	B	B03	C9H10ClNO4S	263.701	N-(4-chlorophenyl)-N-(methylsulfonyl)glycine
6169329	N1349-1	0024	03	C	C03	C10H13ClN2O	212.681	N-(5-chloro-2-pyridinyl)-3-methylbutanamide
6169390	N1349-1	0024	03	D	D03	C14H18BrNO	296.21	1-[(4-bromophenyl)acetyl]azepane
6169470	N1349-1	0024	03	E	E03	C20H17N5OS	375.455	3-{[2-(3,4-dihydro-1(2H)-quinolinyl)-2-oxoethyl]thio}-5H-[1,2,4]triazino[5,6-b]indole
6169523	N1349-1	0024	03	F	F03	C16H20N2O3	288.349	1-(4-methylphenyl)-3-[(tetrahydro-2-furanylmethyl)amino]-2,5-pyrrolidinedione
6169656	N1349-1	0024	03	G	G03	C16H17FN2O3S	336.388	N~2~-(4-fluorophenyl)-N~1~-(3-methylphenyl)-N~2~-(methylsulfonyl)glycinamide
6169823	N1349-1	0024	03	H	H03	C12H17NO6S	303.336	methyl N-(3,4-dimethoxyphenyl)-N-(methylsulfonyl)glycinate
6143142	N1349-1	0024	04	A	A04	C14H17NO3	247.296	N-1,3-benzodioxol-5-ylcyclohexanecarboxamide
6143436	N1349-1	0024	04	B	B04	C18H17NO4	311.34	N,N-dimethyl-2-[(4-methyl-6-oxo-6H-benzo[c]chromen-3-yl)oxy]acetamide
6144099	N1349-1	0024	04	C	C04	C15H13Cl2NO4S	374.245	4-{[(2,3-dichlorophenyl)(methylsulfonyl)amino]methyl}benzoic acid
6144438	N1349-1	0024	04	D	D04	C14H19NO2	233.313	N-(2-methoxyphenyl)cyclohexanecarboxamide
6145526	N1349-1	0024	04	E	E04	C20H14N2O3	330.346	2-[2-(2-furyl)vinyl]-3-(3-hydroxyphenyl)-4(3H)-quinazolinone
6145900	N1349-1	0024	04	F	F04	C14H18ClNO2	267.758	1-[(4-chloro-2-methylphenoxy)acetyl]piperidine
6146654	N1349-1	0024	04	G	G04	C16H14N2O2	266.302	3-(4-methoxybenzyl)-5-phenyl-1,2,4-oxadiazole
6146936	N1349-1	0024	04	H	H04	C21H21NO4	351.406	N-mesityl-2-[(4-methyl-2-oxo-2H-chromen-7-yl)oxy]acetamide
6147289	N1349-1	0024	05	A	A05	C16H23NO2	261.367	N-[2-(4-methoxyphenyl)ethyl]cyclohexanecarboxamide
6148025	N1349-1	0024	05	B	B05	C15H17NO2	243.308	N-(2-isopropyl-6-methylphenyl)-2-furamide
6148421	N1349-1	0024	05	C	C05	C20H19ClN2O2	354.84	methyl 3-(2,3-dihydro-1H-cyclopenta[b]quinolin-9-ylamino)benzoate hydrochloride
6149612	N1349-1	0024	05	D	D05	C14H17BrN4	321.222	6-bromo-4-(4-ethyl-1-piperazinyl)quinazoline
6150441	N1349-1	0024	05	E	E05	C13H11NO3	229.238	3-acetyl-2-methyl-4-quinolinecarboxylic acid
6150532	N1349-1	0024	05	F	F05	C16H18N2O3S	318.397	N-(4-{[(2,5-dimethylphenyl)sulfonyl]amino}phenyl)acetamide
6151358	N1349-1	0024	05	G	G05	C14H11BrN2O3	335.159	methyl 5-bromo-2-(isonicotinoylamino)benzoate
6151367	N1349-1	0024	05	H	H05	C15H13BrN2O3	349.186	ethyl 3-{[(5-bromo-3-pyridinyl)carbonyl]amino}benzoate
6151784	N1349-1	0024	06	A	A06	C16H16BrN3O2	362.229	5-bromo-N-[4-(4-morpholinyl)phenyl]nicotinamide
6152806	N1349-1	0024	06	B	B06	C15H15NO2S	273.356	N-(2-methoxyphenyl)-2-(phenylthio)acetamide
6154110	N1349-1	0024	06	C	C06	C16H14N2O2	266.302	2-ethyl-3-(3-hydroxyphenyl)-4(3H)-quinazolinone
6155007	N1349-1	0024	06	D	D06	C14H16F3NO	271.285	N-[2-(trifluoromethyl)phenyl]cyclohexanecarboxamide
6155162	N1349-1	0024	06	E	E06	C17H18ClNO4	335.79	2-[(2-chloro-6-oxo-7,8,9,10-tetrahydro-6H-benzo[c]chromen-3-yl)oxy]-N,N-dimethylacetamide
6155766	N1349-1	0024	06	F	F06	C13H14N2OS	246.333	5-benzyl-6-methyl-2-(methylthio)-4(3H)-pyrimidinone
6156453	N1349-1	0024	06	G	G06	C14H13BrN2O3	337.175	5-bromo-N-(2,4-dimethoxyphenyl)nicotinamide
6156521	N1349-1	0024	06	H	H06	C12H19N5O3	281.317	8-{[1-(hydroxymethyl)propyl]amino}-1,3,7-trimethyl-3,7-dihydro-1H-purine-2,6-dione
6178119	N1349-1	0024	07	A	A07	C20H22ClN3O3	387.87	N-[4-(4-acetyl-1-piperazinyl)phenyl]-2-(4-chlorophenoxy)acetamide
6178161	N1349-1	0024	07	B	B07	C13H14N2O3S	278.332	N~2~-(methylsulfonyl)-N~2~-1-naphthylglycinamide
6178395	N1349-1	0024	07	C	C07	C9H10BrNOS	260.154	2-[(3-bromobenzyl)thio]acetamide
6178643	N1349-1	0024	07	D	D07	C15H12F3NO	279.264	N-(3-methylphenyl)-2-(trifluoromethyl)benzamide
6179015	N1349-1	0024	07	E	E07	C8H11FN2O2S	218.251	N'-(2-fluorophenyl)-N,N-dimethylsulfamide
6179623	N1349-1	0024	07	F	F07	C18H22N2O3S	346.452	N~2~-(2-ethylphenyl)-N~1~-(2-methylphenyl)-N~2~-(methylsulfonyl)glycinamide
6179892	N1349-1	0024	07	G	G07	C16H18N2OS	286.399	1-phenyl-4-(2-thienylacetyl)piperazine
6180439	N1349-1	0024	07	H	H07	C13H19NO	205.302	2,2-dimethyl-N-(3-methylphenyl)butanamide
6157686	N1349-1	0024	08	A	A08	C11H13BrN2O	269.143	5-bromo-N-cyclopentylnicotinamide
6158700	N1349-1	0024	08	B	B08	C9H7N3O2S	221.239	phenyl 1,3,4-thiadiazol-2-ylcarbamate
6159421	N1349-1	0024	08	C	C08	C9H8N4OS	220.254	N-[5-(4-pyridinyl)-1,3,4-thiadiazol-2-yl]acetamide
6159825	N1349-1	0024	08	D	D08	C17H17NO5	315.329	N-1,3-benzodioxol-5-yl-2-(3,4-dimethoxyphenyl)acetamide
6160666	N1349-1	0024	08	E	E08	C20H31NO6	381.473	1-[4-(2-ethoxyphenoxy)butyl]-4-methylpiperidine oxalate
6161752	N1349-1	0024	08	F	F08	C15H14BrNO	304.189	N-(2-bromophenyl)-3-phenylpropanamide
6162581	N1349-1	0024	08	G	G08	C19H23NO4	329.399	6-[(2,6-dimethyl-4-morpholinyl)methyl]-7-hydroxy-2,3-dihydrocyclopenta[c]chromen-4(1H)-one
6163341	N1349-1	0024	08	H	H08	C16H9N3O3	291.268	3-[5-(4-pyridinyl)-1,3,4-oxadiazol-2-yl]-2H-chromen-2-one
6163404	N1349-1	0024	09	A	A09	C16H16N4O2	296.332	ethyl 4-methyl-7-(4-methylphenyl)pyrazolo[5,1-c][1,2,4]triazine-3-carboxylate
6164034	N1349-1	0024	09	B	B09	C20H19NO4	337.379	N,N-dimethyl-2-[(7-methyl-2-oxo-4-phenyl-2H-chromen-5-yl)oxy]acetamide
6164492	N1349-1	0024	09	C	C09	C16H16N2O2S	300.382	2-({[(4-methylphenyl)thio]acetyl}amino)benzamide
6166262	N1349-1	0024	09	D	D09	C20H20N2O2	320.395	3-(3,4-dihydro-2(1H)-isoquinolinyl)-1-(4-methylphenyl)-2,5-pyrrolidinedione
6166340	N1349-1	0024	09	E	E09	C10H10ClN3OS2	287.792	N-(5-chloro-2-pyridinyl)-2-(4,5-dihydro-1,3-thiazol-2-ylthio)acetamide
6166974	N1349-1	0024	09	F	F09	C11H14INO	303.145	N,N-diethyl-4-iodobenzamide
6167047	N1349-1	0024	09	G	G09	C10H13ClN2O3S	276.744	N~2~-(3-chloro-2-methylphenyl)-N~2~-(methylsulfonyl)glycinamide
6167271	N1349-1	0024	09	H	H09	C10H12ClNO5S	293.728	N-(5-chloro-2-methoxyphenyl)-N-(methylsulfonyl)glycine
6169865	N1349-1	0024	10	A	A10	C14H19ClN2O4S	346.836	N-(3-chloro-2-methylphenyl)-N-[2-(4-morpholinyl)-2-oxoethyl]methanesulfonamide (non-preferred name)
6169914	N1349-1	0024	10	B	B10	C17H19ClN2O3S	366.87	N~2~-(5-chloro-2-methylphenyl)-N~1~-methyl-N~2~-[(4-methylphenyl)sulfonyl]glycinamide
6169967	N1349-1	0024	10	C	C10	C15H19NO2S	277.388	N,N-diallyl-2-methoxy-4-(methylthio)benzamide
6170327	N1349-1	0024	10	D	D10	C12H17NO4S	271.338	N-(tert-butyl)-2,3-dihydro-1,4-benzodioxine-6-sulfonamide
6170522	N1349-1	0024	10	E	E10	C15H21NOS	263.405	N-cyclohexyl-2-(phenylthio)propanamide
6170542	N1349-1	0024	10	F	F10	C15H17NOS	259.373	N-benzyl-N-ethyl-2-(2-thienyl)acetamide
6170727	N1349-1	0024	10	G	G10	C15H18ClF3N2O3S	398.835	N~2~-[4-chloro-3-(trifluoromethyl)phenyl]-N~1~-cyclopentyl-N~2~-(methylsulfonyl)glycinamide
6170798	N1349-1	0024	10	H	H10	C16H19N3O	269.349	N-[4-(diethylamino)phenyl]nicotinamide
6171778	N1349-1	0024	11	A	A11	C17H19NO3S	317.41	N-(2,4-dimethoxyphenyl)-3-(phenylthio)propanamide
6171823	N1349-1	0024	11	B	B11	C12H15F2NO	227.256	N-(3,4-difluorophenyl)-2-methylpentanamide
6171863	N1349-1	0024	11	C	C11	C13H10BrClN2O2	341.594	3-bromo-N-(5-chloro-2-pyridinyl)-4-methoxybenzamide
6172307	N1349-1	0024	11	D	D11	C15H16N2O2	256.307	1-[(5-phenyl-3-isoxazolyl)carbonyl]piperidine
6172814	N1349-1	0024	11	E	E11	C12H7ClF3NOS	305.708	N-[4-chloro-2-(trifluoromethyl)phenyl]-2-thiophenecarboxamide
6173288	N1349-1	0024	11	F	F11	C15H11ClN2O2	286.72	1-(5-chloro-2-methoxybenzoyl)-1H-benzimidazole
6173634	N1349-1	0024	11	G	G11	C16H12N4OS2	340.428	5-{[2-(9H-carbazol-9-yl)-2-oxoethyl]thio}-1,3,4-thiadiazol-2-amine
6173805	N1349-1	0024	11	H	H11	C15H15NOS	257.357	N-phenyl-2-(phenylthio)propanamide
6174704	N1349-1	0025	02	A	A02	C20H23N3O2	337.425	N-[4-(4-acetyl-1-piperazinyl)phenyl]-3-methylbenzamide
6174906	N1349-1	0025	02	B	B02	C14H15NO3S	277.345	N-(2-furylmethyl)-2-methoxy-4-(methylthio)benzamide
6174914	N1349-1	0025	02	C	C02	C14H19NO3	249.312	ethyl 4-[(2-methylbutanoyl)amino]benzoate
6175383	N1349-1	0025	02	D	D02	C12H17NOS	223.339	2-[(3,5-dimethylbenzyl)thio]-N-methylacetamide
6175801	N1349-1	0025	02	E	E02	C15H21NOS	263.405	2-(benzylthio)-N-cyclopentylpropanamide
6176962	N1349-1	0025	02	F	F02	C13H17NO	203.287	1-(3-methylbutanoyl)indoline
6177785	N1349-1	0025	02	G	G02	C14H15NO3S	277.345	N-(2,4-dimethoxyphenyl)-2-(2-thienyl)acetamide
6177913	N1349-1	0025	02	H	H02	C12H16ClNOS	257.784	N-(tert-butyl)-2-[(4-chlorophenyl)thio]acetamide
6183630	N1349-1	0025	04	A	A04	C17H17NO2S	299.395	1-[2-methoxy-4-(methylthio)benzoyl]indoline
6183672	N1349-1	0025	04	B	B04	C9H10BrNO4S	308.152	N-(2-bromophenyl)-N-(methylsulfonyl)glycine
6183768	N1349-1	0025	04	C	C04	C10H9ClF3NO4S	331.7	N-[4-chloro-3-(trifluoromethyl)phenyl]-N-(methylsulfonyl)glycine
6184028	N1349-1	0025	04	D	D04	C15H15NOS	257.357	N-benzyl-2-(phenylthio)acetamide
6184038	N1349-1	0025	04	E	E04	C14H12INO2	353.162	N-[2-(hydroxymethyl)phenyl]-4-iodobenzamide
6184709	N1349-1	0025	04	F	F04	C11H9BrN2OS	297.175	2-(4-bromophenyl)-N-1,3-thiazol-2-ylacetamide
6185057	N1349-1	0025	04	G	G04	C15H14FNO4S	323.346	methyl N-(2-fluorophenyl)-N-(phenylsulfonyl)glycinate
6185306	N1349-1	0025	04	H	H04	C18H21NOS	299.438	4-benzyl-1-(2-thienylacetyl)piperidine
6185817	N1349-1	0025	05	A	A05	C20H27ClN2O	346.904	9-[(4-methyl-1-piperidinyl)acetyl]-2,3,4,9-tetrahydro-1H-carbazole hydrochloride
6186116	N1349-1	0025	05	B	B05	C10H11N3OS	221.283	N-(5-methyl-2,1,3-benzothiadiazol-4-yl)propanamide
6187162	N1349-1	0025	05	C	C05	C20H24N2O4S	388.489	N~1~-cyclopentyl-N~2~-(3-methoxyphenyl)-N~2~-(phenylsulfonyl)glycinamide
6187318	N1349-1	0025	05	D	D05	C14H19NOS	249.378	N-cyclopentyl-3-(phenylthio)propanamide
6187659	N1349-1	0025	05	E	E05	C10H12FNO4S	261.274	methyl N-(2-fluorophenyl)-N-(methylsulfonyl)glycinate
6188068	N1349-1	0025	05	F	F05	C16H18N2O	254.335	2-phenyl-N-(3-pyridinylmethyl)butanamide
6188321	N1349-1	0025	05	G	G05	C15H15FN2O3S	322.361	N~2~-(4-fluorophenyl)-N~2~-[(4-methylphenyl)sulfonyl]glycinamide
6188440	N1349-1	0025	05	H	H05	C12H15NO2S	237.323	4-[(phenylthio)acetyl]morpholine
6188922	N1349-1	0025	06	A	A06	C11H16N2O4S	272.325	N~2~-(3-methoxyphenyl)-N~1~-methyl-N~2~-(methylsulfonyl)glycinamide
6189670	N1349-1	0025	06	B	B06	C16H16ClNOS	305.829	4-{[(4-chlorophenyl)thio]methyl}-N,N-dimethylbenzamide
6191115	N1349-1	0025	06	C	C06	C20H20N2O4	352.393	N-(1,3-benzodioxol-5-ylmethyl)-1-(4-methylphenyl)-5-oxo-3-pyrrolidinecarboxamide
6192422	N1349-1	0025	06	D	D06	C16H17NO4S	319.382	N-benzyl-N-methyl-2,3-dihydro-1,4-benzodioxine-6-sulfonamide
6193954	N1349-1	0025	06	E	E06	C16H12N2O	248.287	3-(2-phenylvinyl)-2(1H)-quinoxalinone
6193989	N1349-1	0025	06	F	F06	C12H17NOS	223.339	N-cyclohexyl-2-(2-thienyl)acetamide
6194411	N1349-1	0025	06	G	G06	C16H14F3NO3	325.29	N-(2,4-dimethoxyphenyl)-2-(trifluoromethyl)benzamide
6195092	N1349-1	0025	06	H	H06	C11H15N5OS2	297.403	2-[(1-methyl-1H-imidazol-2-yl)thio]-N-(5-methyl-1,3,4-thiadiazol-2-yl)butanamide
6196187	N1349-1	0025	07	A	A07	C13H15ClN4OS	310.808	N-(5-chloro-2-pyridinyl)-2-[(1-methyl-1H-imidazol-2-yl)thio]butanamide
6197362	N1349-1	0025	07	B	B07	C16H16N4O2	296.332	N-[2-(4-methoxyphenyl)-6-methyl-2H-1,2,3-benzotriazol-5-yl]acetamide
6198184	N1349-1	0025	07	C	C07	C15H11ClN2O2	286.72	N-(5-chloro-2-pyridinyl)-3-methyl-1-benzofuran-2-carboxamide
6198688	N1349-1	0025	07	D	D07	C15H21BrN2O3S	389.314	N~2~-(3-bromophenyl)-N~1~-cyclohexyl-N~2~-(methylsulfonyl)glycinamide
6199208	N1349-1	0025	07	E	E07	C16H23FN2O	278.373	1-(4-fluorophenyl)-4-(2-methylpentanoyl)piperazine
6199351	N1349-1	0025	07	F	F07	C12H9F2NOS	253.272	N-(3,4-difluorophenyl)-2-(2-thienyl)acetamide
6199757	N1349-1	0025	07	G	G07	C18H21NO3S	331.437	N-(3,4-dimethoxyphenyl)-2-[(2-methylbenzyl)thio]acetamide
6201578	N1349-1	0025	07	H	H07	C16H23ClN2O4S	374.89	N~2~-(5-chloro-2-methoxyphenyl)-N~1~-cyclohexyl-N~2~-(methylsulfonyl)glycinamide
6202162	N1349-1	0025	08	A	A08	C16H16ClNO4S	353.827	methyl N-(2-chlorophenyl)-N-[(4-methylphenyl)sulfonyl]glycinate
6203433	N1349-1	0025	08	B	B08	C16H24N2O5S	356.444	N~1~-cyclopentyl-N~2~-(2,5-dimethoxyphenyl)-N~2~-(methylsulfonyl)glycinamide
6204127	N1349-1	0025	08	C	C08	C20H17N5O2	359.391	N-[2-(4-methoxyphenyl)-6-methyl-2H-1,2,3-benzotriazol-5-yl]nicotinamide
6204435	N1349-1	0025	08	D	D08	C13H15IN2O2	358.181	1-(3-iodobenzoyl)-4-piperidinecarboxamide
6207218	N1349-1	0025	08	E	E08	C14H19ClN2O3S	330.836	N-(3-chloro-4-methylphenyl)-N-[2-oxo-2-(1-pyrrolidinyl)ethyl]methanesulfonamide (non-preferred name)
6207413	N1349-1	0025	08	F	F08	C13H20N2O3S	284.38	N~2~-(3,4-dimethylphenyl)-N~1~,N~1~-dimethyl-N~2~-(methylsulfonyl)glycinamide
6207423	N1349-1	0025	08	G	G08	C11H14BrNO	256.144	2-(4-bromophenyl)-N-propylacetamide
6208335	N1349-1	0025	08	H	H08	C11H9ClIN3OS	393.635	2-chloro-N-(5-ethyl-1,3,4-thiadiazol-2-yl)-5-iodobenzamide
6229745	N1349-1	0026	02	A	A02	C15H11NO3S	285.324	methyl 1-(2-thienylcarbonyl)-1H-indole-3-carboxylate
6229777	N1349-1	0026	02	B	B02	C24H25NO4	391.471	3',3',6',6'-tetramethyl-3',4',6',7'-tetrahydrospiro[indole-3,9'-xanthene]-1',2,8'(1H,2'H,5'H)-trione
6231011	N1349-1	0026	02	C	C02	C16H14N2OS	282.367	N-(cyanomethyl)-2-phenyl-2-(phenylthio)acetamide
6231481	N1349-1	0026	02	D	D02	C14H11ClN2O3	290.708	N-(5-chloro-2-pyridinyl)-2,3-dihydro-1,4-benzodioxine-6-carboxamide
6235240	N1349-1	0026	02	E	E02	C16H16ClNO	273.765	2-(4-chlorophenyl)-N-(4-methylbenzyl)acetamide
6235684	N1349-1	0026	02	F	F02	C16H19NO4S	321.398	N-(2-ethylphenyl)-3,4-dimethoxybenzenesulfonamide
6236736	N1349-1	0026	02	G	G02	C12H9Cl2NOS	286.182	N-(2,5-dichlorophenyl)-2-(2-thienyl)acetamide
6237342	N1349-1	0026	02	H	H02	C11H9Cl2N3O2S	318.183	2-amino-N-(3,4-dichlorophenyl)-4-oxo-5,6-dihydro-4H-1,3-thiazine-6-carboxamide
6238751	N1349-1	0026	04	A	A04	C19H24ClNO3	349.861	1-(3,4-dihydro-2(1H)-isoquinolinyl)-3-(3-methoxyphenoxy)-2-propanol hydrochloride
6238765	N1349-1	0026	04	B	B04	C10H8F3N5	255.204	N-phenyl-6-(trifluoromethyl)-1,3,5-triazine-2,4-diamine
6238995	N1349-1	0026	04	C	C04	C13H13NO2S2	279.382	2-(2-thienylsulfonyl)-1,2,3,4-tetrahydroisoquinoline
6239056	N1349-1	0026	04	D	D04	C12H16N2O	204.274	1-(3-methylbutyl)-1,3-dihydro-2H-benzimidazol-2-one
6239305	N1349-1	0026	04	E	E04	C12H14N2O3S	266.321	methyl 6-methyl-4-(3-methyl-2-thienyl)-2-oxo-1,2,3,4-tetrahydro-5-pyrimidinecarboxylate
6240381	N1349-1	0026	04	F	F04	C13H10BrNO4	324.133	methyl 6-bromo-5-(cyanomethoxy)-2-methyl-1-benzofuran-3-carboxylate
6240392	N1349-1	0026	04	G	G04	C21H21NO4	351.406	2-[(3-benzyl-4-methyl-2-oxo-2H-chromen-7-yl)oxy]-N,N-dimethylacetamide
6240636	N1349-1	0026	04	H	H04	C18H24ClNO4	353.849	ethyl 5-hydroxy-2-methyl-4-(1-piperidinylmethyl)-1-benzofuran-3-carboxylate hydrochloride
6250584	N1349-1	0026	05	A	A05	C15H12FN5O3	329.293	8-(2-fluorophenyl)-1,3-dimethyl-1H-imidazo[2,1-f]purine-2,4,7(3H,6H,8H)-trione
6250634	N1349-1	0026	05	B	B05	C17H15N3OS	309.393	2-{[2-(2,3-dihydro-1H-indol-1-yl)-2-oxoethyl]thio}-1H-benzimidazole
6252673	N1349-1	0026	05	C	C05	C12H12N2O3	232.241	1-(2-ethylphenyl)-2,4,6(1H,3H,5H)-pyrimidinetrione
6253514	N1349-1	0026	05	D	D05	C15H13N5O2	295.303	2-[(1,3-dimethyl-2,6-dioxo-1,2,3,6-tetrahydro-7H-purin-7-yl)methyl]benzonitrile
6253980	N1349-1	0026	05	E	E05	C15H13ClN4O4	348.748	7-[(6-chloro-1,3-benzodioxol-5-yl)methyl]-1,3-dimethyl-3,7-dihydro-1H-purine-2,6-dione
6254445	N1349-1	0026	05	F	F05	C15H16O2	228.294	methyl 7-phenyltricyclo[4.1.0.0~2,7~]heptane-1-carboxylate
6254958	N1349-1	0026	05	G	G05	C15H11FN4O2S	330.343	1-(1,3-benzodioxol-5-yl)-5-[(2-fluorobenzyl)thio]-1H-tetrazole
6255472	N1349-1	0026	05	H	H05	C13H10N4	222.251	1-(2-biphenylyl)-1H-tetrazole
6255754	N1349-1	0026	06	A	A06	C15H11ClF3NO2	329.709	3-chloro-4-methoxy-N-[2-(trifluoromethyl)phenyl]benzamide
6255824	N1349-1	0026	06	B	B06	C12H11BrClN3S	344.663	6-(4-chlorophenyl)-2-ethylimidazo[2,1-b][1,3,4]thiadiazole hydrobromide
6257773	N1349-1	0026	06	C	C06	C11H19NO2S2	261.408	N-(1-isopropyl-2-methylpropyl)-2-thiophenesulfonamide
6258112	N1349-1	0026	06	D	D06	C16H21ClN2O3S	356.874	N~1~-bicyclo[2.2.1]hept-2-yl-N~2~-(2-chlorophenyl)-N~2~-(methylsulfonyl)glycinamide
6259148	N1349-1	0026	06	E	E06	C14H14IN3O3	399.19	ethyl 4-{[(4-iodo-1-methyl-1H-pyrazol-5-yl)carbonyl]amino}benzoate
6261033	N1349-1	0026	06	F	F06	C14H10ClN3O2S	319.772	2-{[(6-chloro-1,3-benzodioxol-5-yl)methyl]thio}-3H-imidazo[4,5-b]pyridine
6261202	N1349-1	0026	06	G	G06	C15H11N5	261.288	3-[(5-phenyl-2H-tetrazol-2-yl)methyl]benzonitrile
6261985	N1349-1	0026	06	H	H06	C16H12ClN5O3	357.759	2-[5-(1,3-benzodioxol-5-yl)-2H-tetrazol-2-yl]-N-(2-chlorophenyl)acetamide
6264158	N1349-1	0026	07	A	A07	C14H15N5O4S	349.371	4-({[1-(1,3-benzodioxol-5-yl)-1H-tetrazol-5-yl]thio}acetyl)morpholine
6265970	N1349-1	0026	07	B	B07	C18H20N2O3	312.372	2-[2-(2,3-dihydro-1H-indol-1-yl)-2-oxoethyl]hexahydro-1H-isoindole-1,3(2H)-dione
6266663	N1349-1	0026	07	C	C07	C13H13BrN2O3S	357.228	3-bromo-4-methoxy-N-(2-pyridinylmethyl)benzenesulfonamide
6268326	N1349-1	0026	07	D	D07	C18H22N2O4S	362.451	N-{4-[(diethylamino)sulfonyl]phenyl}-4-methoxybenzamide
6268674	N1349-1	0026	07	E	E07	C17H17N3O2	295.344	N-(3-cyano-4,6-dimethyl-2-pyridinyl)-N-(2-methoxyphenyl)acetamide
6269625	N1349-1	0026	07	F	F07	C11H11FN4O2S	282.298	ethyl {[1-(2-fluorophenyl)-1H-tetrazol-5-yl]thio}acetate
6270315	N1349-1	0026	07	G	G07	C15H19N3O3S	321.401	3-(4-isobutyryl-1-piperazinyl)-1,2-benzisothiazole 1,1-dioxide
6270445	N1349-1	0026	07	H	H07	C19H18ClN3O2S	387.891	2-[(4-chlorophenyl)thio]-N-(1,5-dimethyl-3-oxo-2-phenyl-2,3-dihydro-1H-pyrazol-4-yl)acetamide
6287035	N1349-1	0026	09	A	A09	C14H10F2N4S	304.323	5-[(2-fluorobenzyl)thio]-1-(2-fluorophenyl)-1H-tetrazole
6287170	N1349-1	0026	09	B	B09	C21H19FN4O3	394.409	3-fluoro-N-[4-(4-morpholinylcarbonyl)-1-phenyl-1H-pyrazol-5-yl]benzamide
6289843	N1349-1	0026	09	C	C09	C12H13N5O3	275.269	4-(1H-tetrazol-1-yl)phenyl 4-morpholinecarboxylate
6291066	N1349-1	0026	09	D	D09	C14H14BrN3O3S	384.254	N~2~-(2-bromophenyl)-N~2~-(methylsulfonyl)-N~1~-3-pyridinylglycinamide
6291214	N1349-1	0026	09	E	E09	C17H14FN5O3S	387.395	N-(2,3-dihydro-1,4-benzodioxin-6-yl)-2-{[1-(2-fluorophenyl)-1H-tetrazol-5-yl]thio}acetamide
6291688	N1349-1	0026	09	F	F09	C16H12N4O4	324.298	5-(1,3-benzodioxol-5-yl)-2-(1,3-benzodioxol-5-ylmethyl)-2H-tetrazole
6293415	N1349-1	0026	09	G	G09	C15H11FN4O3	314.278	7-(4-fluorophenyl)-1,3-dimethyl[1,3]oxazolo[2,3-f]purine-2,4(1H,3H)-dione
6300851	N1349-1	0026	09	H	H09	C14H11Cl2N3O	308.169	5-[(2,4-dichlorobenzyl)amino]-1,3-dihydro-2H-benzimidazol-2-one
6240708	N1349-1	0026	10	A	A10	C11H12BrNO3S	318.191	4-bromo-N-(1,1-dioxidotetrahydro-3-thienyl)benzamide
6241294	N1349-1	0026	10	B	B10	C18H10N2O3S	334.356	{[3-(1,3-benzothiazol-2-yl)-2-oxo-2H-chromen-7-yl]oxy}acetonitrile
6241500	N1349-1	0026	10	C	C10	C13H14ClN3O	263.729	(2-chlorophenyl)[2-(3,5-dimethyl-1H-pyrazol-1-yl)-2-oxoethyl]amine
6241520	N1349-1	0026	10	D	D10	C19H21ClN2O2S	376.908	1-{[(4-chlorophenyl)thio]acetyl}-4-(2-methoxyphenyl)piperazine
6242217	N1349-1	0026	10	E	E10	C13H16INO2	345.182	1-(3-iodo-4-methoxybenzoyl)piperidine
6243049	N1349-1	0026	10	F	F10	C17H23NO2	273.378	N-[2-(1-cyclohexen-1-yl)ethyl]-2-(4-methoxyphenyl)acetamide
6244365	N1349-1	0026	10	G	G10	C17H17N5O	307.358	N-(2,4-dimethylphenyl)-2-(5-phenyl-2H-tetrazol-2-yl)acetamide
6244438	N1349-1	0026	10	H	H10	C19H24N2O4S	376.478	N-{4-[(diethylamino)sulfonyl]phenyl}-2-(4-methoxyphenyl)acetamide
6244705	N1349-1	0026	11	A	A11	C17H12FN5O2	337.316	2-fluoro-N-[4-(1-methyl-1H-benzimidazol-2-yl)-1,2,5-oxadiazol-3-yl]benzamide
6245161	N1349-1	0026	11	B	B11	C16H16BrNO4	366.214	5-bromo-N-(3,4-dimethoxyphenyl)-2-methoxybenzamide
6246100	N1349-1	0026	11	C	C11	C11H12N2O2	204.23	2-cyano-N-(4-ethoxyphenyl)acetamide
6246872	N1349-1	0026	11	D	D11	C16H14N2O2	266.302	N-(3-cyanophenyl)-2-(4-methoxyphenyl)acetamide
6247072	N1349-1	0026	11	E	E11	C15H11ClN4O2S	346.798	5-{[(6-chloro-1,3-benzodioxol-5-yl)methyl]thio}-1-phenyl-1H-tetrazole
6248388	N1349-1	0026	11	F	F11	C13H10N4O2S	286.314	2-(1,3-benzoxazol-2-ylthio)-N-2-pyrimidinylacetamide
6249500	N1349-1	0026	11	G	G11	C10H12N4O2	220.233	7-allyl-1,3-dimethyl-3,7-dihydro-1H-purine-2,6-dione
6249823	N1349-1	0026	11	H	H11	C12H16INO2	333.171	N-(tert-butyl)-3-iodo-4-methoxybenzamide
6356698	N1349-1	0027	02	A	A02	C16H16N2O4S	332.381	2-(4-morpholinyl)-5-[(2-thienylcarbonyl)amino]benzoic acid
6358156	N1349-1	0027	02	B	B02	C15H24ClN3O2	313.83	2-[(4-methyl-1-piperazinyl)methyl]phenyl dimethylcarbamate hydrochloride
6361814	N1349-1	0027	02	C	C02	C15H14BrNO2	320.188	N-benzyl-2-(2-bromophenoxy)acetamide
6362515	N1349-1	0027	02	D	D02	C21H19N3O2S	377.468	3-benzyl-8,8-dimethyl-7,10-dihydro-8H-pyrano[3'',4'':5',6']pyrido[3',2':4,5]thieno[3,2-d]pyrimidin-4(3H)-one
6364206	N1349-1	0027	02	E	E02	C17H20N4O2S	344.439	1-{2-oxo-2-[(4-phenyl-1,3-thiazol-2-yl)amino]ethyl}-4-piperidinecarboxamide
6365892	N1349-1	0027	02	F	F02	C16H17NO2	255.319	N-(2-hydroxy-4,5-dimethylphenyl)-2-methylbenzamide
6367069	N1349-1	0027	02	G	G02	C12H11ClFN3O2	283.692	4-(2-chloro-6-fluorophenyl)-6-methyl-2-oxo-1,2,3,4-tetrahydro-5-pyrimidinecarboxamide
6367304	N1349-1	0027	02	H	H02	C18H16FNO2	297.332	4'-(4-fluorobenzyl)-4'-azaspiro[cyclopropane-1,10'-tricyclo[5.2.1.0~2,6~]decane]-8'-ene-3',5'-dione
6367347	N1349-1	0027	03	A	A03	C17H21NO	255.363	N-(2-methylphenyl)bicyclo[6.1.0]non-2-ene-9-carboxamide
6367636	N1349-1	0027	03	B	B03	C15H11ClN2O	270.721	3-(3-chloro-4-methylphenyl)-4(3H)-quinazolinone
6367973	N1349-1	0027	03	C	C03	C17H10ClN3O2	323.741	4-amino-2-(4-chlorophenyl)-5H-chromeno[4,3-d]pyrimidin-5-one
6368008	N1349-1	0027	03	D	D03	C14H12N2O2S	272.328	4'-(1,3-thiazol-2-yl)-4'-azaspiro[cyclopropane-1,10'-tricyclo[5.2.1.0~2,6~]decane]-8'-ene-3',5'-dione
6368567	N1349-1	0027	03	E	E03	C15H16N2O2S	288.371	methyl 4-{[(4,6-dimethyl-2-pyrimidinyl)thio]methyl}benzoate
6369077	N1349-1	0027	03	F	F03	C16H17NO4	287.318	dimethyl 4-(3-methylphenyl)-1,4-dihydro-3,5-pyridinedicarboxylate
6369614	N1349-1	0027	03	G	G03	C18H13ClO5	344.754	6-chloro-4-(4-methoxyphenyl)-2-oxo-2H-chromen-7-yl acetate
6369784	N1349-1	0027	03	H	H03	C14H11N3O2S	285.327	7-(4-methoxyphenyl)-5-oxo-2,3-dihydro-5H-[1,3]thiazolo[3,2-a]pyrimidine-6-carbonitrile
6370717	N1349-1	0027	04	A	A04	C10H9F6NO	273.18	2-(2-amino-5-methylphenyl)-1,1,1,3,3,3-hexafluoro-2-propanol
6370878	N1349-1	0027	04	B	B04	C21H17N3O5	391.387	N-[2-(3,4-dimethoxyphenyl)-5-oxo-5H-chromeno[4,3-d]pyrimidin-4-yl]acetamide
6370955	N1349-1	0027	04	C	C04	C13H13NO4S	279.317	dimethyl 4-(3-thienyl)-1,4-dihydro-3,5-pyridinedicarboxylate
6371044	N1349-1	0027	04	D	D04	C18H21NO7	363.371	dimethyl 4-(2,4,5-trimethoxyphenyl)-1,4-dihydro-3,5-pyridinedicarboxylate
6371692	N1349-1	0027	04	E	E04	C13H15Cl2NO2	288.176	1-[2-(2,4-dichlorophenoxy)propanoyl]pyrrolidine
6371907	N1349-1	0027	04	F	F04	C12H13FN4OS	280.326	N-(4-fluorophenyl)-N'-(5-propyl-1,3,4-thiadiazol-2-yl)urea
6372036	N1349-1	0027	04	G	G04	C17H16N4O2S2	372.471	N-[5-(benzylthio)-1,3,4-thiadiazol-2-yl]-N'-(2-methoxyphenyl)urea
6372043	N1349-1	0027	04	H	H04	C15H18Cl2N2O3	345.228	1-[2-(2,4-dichlorophenoxy)propanoyl]-4-piperidinecarboxamide
6372107	N1349-1	0027	05	A	A05	C15H11FN2O3	286.265	N-(3-fluorophenyl)-N'-(3-oxo-1,3-dihydro-2-benzofuran-5-yl)urea
6372125	N1349-1	0027	05	B	B05	C14H13NO2	227.265	3,5-dimethylphenyl nicotinate
6373093	N1349-1	0027	05	C	C05	C15H12N2O3S	300.338	N-[3-(2,5-dioxo-1-pyrrolidinyl)phenyl]-2-thiophenecarboxamide
6373450	N1349-1	0027	05	D	D05	C19H16N2O2S	336.416	N-{3-[(2-phenylacetyl)amino]phenyl}-2-thiophenecarboxamide
6374670	N1349-1	0027	05	E	E05	C15H10F2N4OS	332.334	N-(2-fluorophenyl)-N'-[5-(3-fluorophenyl)-1,3,4-thiadiazol-2-yl]urea
6374927	N1349-1	0027	05	F	F05	C16H13ClF3NO2	343.736	N-[4-chloro-2-(trifluoromethyl)phenyl]-2-(4-methoxyphenyl)acetamide
6377024	N1349-1	0027	05	G	G05	C18H21NO3	299.373	3,5-dimethoxy-N-(3-phenylpropyl)benzamide
6377134	N1349-1	0027	05	H	H05	C16H16N2O2	268.318	N-(2-methoxyphenyl)-1-indolinecarboxamide
6378357	N1349-1	0027	06	A	A06	C15H19BrN2O2	339.235	7-bromo-3-hydroxy-5-methyl-3-(4-methyl-1-piperidinyl)-1,3-dihydro-2H-indol-2-one
6379708	N1349-1	0027	06	B	B06	C18H13FN6S	364.407	3-[(2-fluorobenzyl)thio]-10-methyl-10H-[1,2,4]triazolo[4',3':2,3][1,2,4]triazino[5,6-b]indole
6380034	N1349-1	0027	06	C	C06	C13H14N4O2S	290.346	N-{2-[3-(ethylthio)-5-hydroxy-1,2,4-triazin-6-yl]phenyl}acetamide
6381680	N1349-1	0027	06	D	D06	C18H21N3O2	311.387	1-[(4-methoxyphenyl)acetyl]-4-(2-pyridinyl)piperazine
6381823	N1349-1	0027	06	E	E06	C18H28N2O3	320.435	3,5-dimethoxy-N-(2,2,6,6-tetramethyl-4-piperidinyl)benzamide
6381975	N1349-1	0027	06	F	F06	C17H16N4O2S2	372.471	N-(3-methoxyphenyl)-N'-{5-[(phenylthio)methyl]-1,3,4-thiadiazol-2-yl}urea
6382522	N1349-1	0027	06	G	G06	C14H14N2OS	258.344	2-(phenylthio)-N-(2-pyridinylmethyl)acetamide
6382691	N1349-1	0027	06	H	H06	C21H17N3O4	375.387	2-(4-methoxyphenoxy)-N-[2-(4-pyridinyl)-1,3-benzoxazol-5-yl]acetamide
6302522	N1349-1	0027	07	A	A07	C13H14N2O2S2	294.397	4-(methylthio)-N-(4-pyridinylmethyl)benzenesulfonamide
6302592	N1349-1	0027	07	B	B07	C14H12ClFN4O2	322.729	1-(2-chloro-4-fluorobenzyl)-3,7-dimethyl-3,7-dihydro-1H-purine-2,6-dione
6312417	N1349-1	0027	07	C	C07	C18H18N2O4	326.355	N-[3-(propionylamino)phenyl]-2,3-dihydro-1,4-benzodioxine-6-carboxamide
6312785	N1349-1	0027	07	D	D07	C20H17ClN2O4	384.822	N-{2-chloro-4-[(3-ethoxybenzoyl)amino]phenyl}-2-furamide
6312973	N1349-1	0027	07	E	E07	C20H18N2O4S	382.441	N-{4-[(3,5-dimethoxybenzoyl)amino]phenyl}-2-thiophenecarboxamide
6314166	N1349-1	0027	07	F	F07	C24H25N3O2	387.486	2-methyl-4-(4-methylphenyl)-N-(4-methyl-2-pyridinyl)-5-oxo-1,4,5,6,7,8-hexahydro-3-quinolinecarboxamide
6314954	N1349-1	0027	07	G	G07	C17H18ClNO3	319.791	2-chloro-N-[1-(3,4-dimethoxyphenyl)ethyl]benzamide
[truncated: 1,753 more rows]

## Sheet: 2
	% Time Spent in 28.5
	Control	AITC	Pool 2	Pool 3	Pool 4	Pool 5	Pool 6	Pool 7	Pool 8	Pool 9	Pool 10	Pool 11
	0.576199	0.852209	0.446382	0.446382	0.6977	0.748182	0.622052	0.688765	0.698272	0.996273	0.975089	0.211837
	0.273222	0.882742	0.484149	0.484149	0.985452	0.708778	0.48749	0.626962	0.577447	0.966776	0.841514	0.548084
	0.686949	0.956819	0.614389	0.614389	0.983292	0.97245	0.649269	0.569156	0.689324	0.968777	0.950607	0.514634
	0.0276083	0.979933	0.843197	0.843197	0.827452	0.966729	0.602165	0.697195	0.985599	0.965629	0.925717	0.86435
	0.957474	0.866393	0.564529	0.564529	0.948864	0.992136	0.869861	0.707501	0.848302	0.927894	0.941611	0.944595
	0.355314	0.900575	0.287473	0.287473	0.881274	0.880005	0.991341	0.846429	0.964874	0.77302	0.987708	0.660119
	0.961367	0.833312	0.823046	0.823046	0.945858	0.868289	0.994587	0.762853	0.990922	0.998374	0.828758	0.720347
	0.663527	0.919497	0.452922	0.452922	0.982575	0.973722	0.693484	0.973313	0.978131	0.629805	0.910674	0.750161
	0.999166	0.894883	0.618266	0.618266	0.956466	0.923747	0.766927	0.885689	0.912735	0.932036	0.953184	0.957293
	0.891399	0.75907	0.70364	0.70364	0.90745	1	0.689369	0.679371	0.885463	0.804021	1	0.968784
	0.749684	0.754246	0.849506	0.849506	0.940129	0.952969	0.87525	0.947559	0.993448	0.949018	0.988659	0.952332
	0.706818	0.802454	0.665528	0.665528	0.831096	0.707545	0.909811	0.847855	0.861065	0.943441	0.952628	0.847372
	0.526219	0.541947	0.291317	0.291317	0.917307	0.989909	0.739515	0.671843	0.852984	0.831812	0.837098	0.804091
	0.696536	0.773689	0.379537	0.379537	0.594291	0.981151	0.847891	0.943315	0.902785	0.982417	0.982417	0.78394
	0.582771	0.50284		0	0.586036	0.997151	1	0.761304	0.840929	0.991881	0.974104	0.943924
	0.525361	0.907138	0.576196	0.576196	0.568707	0.961774	0.749593	0.795047	0.953866	0.873054	0.974729	0.827701
	0.59052	0.538863	0	0	0.615385	0.964202	0.798864	0.767846	0.934435	0.984622	0.873615	0.789937
	0.393518	0.934527	1	1	0.705258	0.938504	0.565198	0.946523	0.921009	0.987206	0.997773	0.873325
	0.295344	0.73048	0.450371	0.450371	0.897405	0.767029	0.588883	0.846051	0.763122	0.947735	1	0.868191
	0.330664	0.818798	1	1	0.91456	0.998371	0.582144	0.909243	0.946182	0.981267	1	0.8868
	0.278525	0.753807	0.900812	0.900812	0.526951	0.959782	0.938055	0.575218	0.982196	0.96409	0.935838	0.879515
	0.382688	0.926674	0.931051	0.931051	0.707615	0.719469	1	0.981567	0.818937	0.914451	0.859333	0.933024
	0.412558	0.554977	1	1	0.67466	0.670298	0.553004	0.366756	0.965164	0.66917	0.960305	0.871795
	0.499621	0.958478	0.864379	0.864379	0.942045	0.87237	0.982589	0.949853	0.848262	0.993049	0.984708	0.880037
	0.667251	0.924367		0	0.982329	0.981139	0.882964	0.988061	0.948645	0.988109	0.78147	0.817566
	0.746035	0.965626	0.985853	0.985853	0.765768	0.958428	0.816632	0.898803	0.988312	1	0.926599	0.999635
	0.767974	0.962176	0.0595879	0.0595879	0.87631	0.729203	1	0.933948	0.799743	0.885264	0.989618	0.926969
	0.332391		0.963716	0.933424		0.988405	0.792992	0.899163	0.953848	0.841061	0.763169	0.596214
	0.306589		0.895705	0.922418		0.950861	0.193646	0.993612	0.96646	0.858353	0.667425	0.994893
			0.917741	0.930211		0	0.833926	0.991222	0.97026	0.716484	0.79942	0.869233
			0.890578	0.94856		0.58989	0.533733	0.866097	0.924993	0.789347	0.738734	0.947376
	0.520335		0.970071	0.771319		0.947261	0.868545	0.957353	0.990836	0.860031	0.709695	0.957929
	0.496775		0.975801	0.891521		0.819863	0.810762	0.925578	0.940591	0.804826	0.926462	0.007772
	0.518356		1	0.964881		0.334329	0.996276	0.894052	0.982689	0.889292	0.58923	0.821918
	0.686184		0.930757	0.988509		0	0	1	0.966765	0.762516	0.615661	0.494634
	0.497727		0.786587	0.891741		0.600407	0.987666	0.611682	0.879902	0.867702	0.9077	0.844071
	0.81773		0.944602	0.93528		0.458427	0.500375	0.941508	0.731347	0.8574	0.853459	0.968956
	0.399187		0.54319	0.971107		0	1	0.990501	0.904125	0.752179	0.809598	0.76843
			0.564634	0.926152		0.844698	0.997041	0.989233	1	0.776036	0.638228	0.147362
	0.431134		0.673973	0.885041		0.98528	1	0.997046	0.943692	0.860608	0.876049	1
	0.55092		0.541822	0.989229		0.959895	0.979876	0.92107	0.804341	0.648474	0.567271	0.417099
	0.442827		1	0.918071		0.97706	1	0.831706	0.917353	0.924444	0.83989	0.870158
	0.485415		0.87929	0.995361		1	1	0.795926	0.799752	0.977064	0.885001	0.760152
	0.592948		0.949127	0.932558		0.954124	0.809531	0.978999	0.915221	0.888644	0.738467	0.8986
			0	0.923711		0.979686	0.78022	0.97145	0.89605	0.894336	0.568994	0.965998
	0.833193		0.990181	0.937076		0.883532	1	0.97869	0.872695	0.847723	0.687329	0.99955
	1		0.413397	0.988334		0.998596	0.510736	0.979667	0.934636	0.952532	0.667482	0.738723
	0.711408		0.884327	0.881756		0.996387	0.131605	0.950784	0.834789	0.942857	0.883639	0.918851
			0.751611	0.995464		0.988456	0.996923	0.84043	0.919454	0.843036	0.792749	0.618901
			0.768141	0.989848		0.991177	0.501451	0.900204	0.998181	0.833457	0.933496	0.846344
			0.692058	0.94156		0.995949	1	0.811036	0.967452	0.899416	0.711966	0.871976
			0.37406	0.975273		1	1	0.797182	0.978229	0.977496	0.863172	0.911736
			0.753623	0.876923		0.734849	0.854097	0.928495	0.964406	0.817288	0.812107	0.83931
			1	0.968526		1	0.923607	1	0.860288	0.793434	0.743309	0.923792
AVG:	0.571987	0.822093	0.708599	0.760481	0.820823	0.836342	0.781481	0.857606	0.901306	0.8838	0.850434	0.796784
SEM:	0.0330729	0.0274024	0.0381044	0.0396737	0.0289352	0.034401	0.0321973	0.0189085	0.0122147	0.0129882	0.0171366	0.0290846
N:	44	27	52	54	27	54	54	54	54	54	54	54

## Sheet: 3
	% Time Spent in 28.5
	Control	AITC	Pool 2	Pool 3	Pool 4	Pool 5	Pool 6	Pool 7	Pool 8	Pool 9	Pool 10	Pool 11
	0.784175	1	0.885825	0.819086	1		0.629492	0.819209	0.77248	0.993647
	0.676144	0.998071	0.746063	0.999317	0.808303	0.960296	0.978935	0.8875	0.74002	0.926413		0.0999255
	0.809722	0.983975	0.823083	0.985106	0.844929	0.894105	0.894332	0.930827	0.741056	0.940061	0.793451	0.700015
	0.740203	0.91662	0.860393	0.921426	0.940298	0.760029	0.419506	0.860622	0.851141	0.97391	0.758934	0.723958
	0.778679	0.9602	0.612194	0.774488	0.899399	0.913959	0.755302	0.761675	0.61384	0.242624	0.851171	0.835576
	0.838022	1	0.90583	0.962448	0.962089	0.869502	0.45148	0.777223	0.79698	0.948281	0.84137	0.873153
	0.885123	0.942029	0.885228	0.911867	0.663927	0.845685	0.813498	0.905907	0.593158	0.988819	0.753865	0.884933
	0.75257	0.874822	0.382834	0.656755	0.895911	0.861717	0.976086	0.63788	0.772902	0.778073	0.966953	0.792331
	0.579907	0.974566	0.953211	0.879664	0.954465	0.849908	0.526958	0.802206	0.851319	0.890635	0.590619	0.759086
	0.681985	1	0.919667	0.711079	0.873756	0.85	0.934451	0.677479	0.838717	0.932406	0.882721	0.840491
	0.850736	0.993303	0.922863	0.859477	0.930504	0.927215	0.699287	0.859108	0.816928	0.968545	0.780769	0.904189
	0.839897	0.0472353	0.815357	0.754115	0.761344	0.911014	0.90798	0.599272	0.82522	0.78661	0.620219	0.883635
	0.998599	0.92114	0.931873	0.702097	0.9008	0.746727	0.706162	0.213904	0.86144	0.939079	0	0.779823
	0.588111	0.978495	0.837988	0.858992	0.916389	0.744572	0.821674	0.8655	0.796501	0.974902	0.444209	0.729714
	0.862351	0.773954	0.730885	0.896579	0.961048	0.595512	0.819451	0.927591	0.788216	0.900402	0.884768	0.859921
	0.788359	1	0.637491	0.672886	0.832877	0.902386	0.925	0.814397	0.276418	0.684531	0.868362
	0.955701	0.974747	0.560946	0.887506	0.974048	0.911676	0.886132	0.684294	0.854534	0.887055	1	0.886995
	0.961238	0.708152	0.708598	0.885673	0.914904	0.977007	0.905045	0.832797	0.814851	0.859371	0.708471	0.730224
	0.6794	0.963188	0.801988	0.945209	0.8675	0.674343		0.131313	0.634681	0.929335	0.0892021	0.704433
	0.320358	0.985019	0.934079	0.868233	0.935554	0.854111	0.834331	0.734927	0.93099	0.922267	0.734339	0.789997
	0.849965	0.908434	0.727099	0.972004		0.643889	0.820144	0.678362	0.84593	0.880456	0.816459	0.819398
	0.959339	0.955392	0.835174	0.689581	0.767541	0.622405	0.58	0.940622	0.813298	0.922628	0.762393	0.8404
	0.825295	0.894655	0.939468	0.795621	0.886367	0.694217	0.709988	0.819304	0.176612	0.965097	0.735434	0.735174
	0.988191	0.764591	0.846689	0.897824	0.895774	0.806451	0.593126	0.782708	0.683843	0.94973	0.669683	0.606842
	0.681143	0.785624	0.902616	0.893844	0.851018	0.580953	0.735414	0.800977	0.700069	0.965025	0.727076	0.80957
	0.574785	0.691184	0.799358	0.838836	0.926442	0.471212	0.747776	0.980907	0.832841	0.97063		0.772549
	0.753726	0.811621	0.792155	0.87579	0.91271	0.992398	0.785837	0.717493	0.821708	0.966025	0.849064	0.933507
	0.861605	0.986544	0.916892	0.709218	0.888547	0.66904	0.497242	0.729521	0.783963	0.732125	0.658642	0.974266
	0.462606	0.901082	0.920451	0.723381	0.854629	0.322132	0.75	0.848038	0.84263	0.711172	0.65639	0.717885
	0.932156	0.543613	0.874865	0.971688	0.92024	0.441155	0.394154	0.820567	0.834847	0.855358	0.720354	0.652174
	0.737561	0.484676	0.691638	0.925548	0.5	0.615524	0.787974	0.858243	0.563196	0.795444	0.84375
	0.992883	0.210638	0.713285	0.631008	1		0.872804	0.914142	0.525174	0.479759	0.711184
	0.772835	0.968594	0.891133	0.79297	1		0.800715		0.630291	0.997982
	0.925226	0.968814	0.733235	1	0.784434	0.96492	0.994939	0.679161	0.810887	0.918575
		0.914646	0.827184	0.984945	0.824463	0.933333	0.926188	0.935178	0.784269	0.95881	0.802418	0.660934
	0.867019	0.849509	0.861801	0.909051	0.935019	0.81464	0.584851	0.888608	0.89793	0.969088	0.806462	0.74605
		0.692308	0.61676	0.779929	0.882808	0.920812	0.888459	0.829511	0.739294	0.225193	0.867265	0.816189
	0.846774	0.975465	0.906333	0.964052	0.961333	0.88753	0.536241	0.89246	0.831501	0.94243	0.88361	0.881483
	0.990819	0.992177	0.884857	0.912293	0.668422	0.841578	0.876514	0.910503	0.633231	0.985112	0.809432	0.88097
	0.941235	0.989258	0.384217	0.659032	0.895425	0.856033	0.990011	0.7434	0.794056	0.780235	0.97284	0.797173
	0.0498442	0.996189	0.952961	0.873294	0.952005	0.868618	0.464191	0.848773	0.852786	0.893751	0.624112	0.781875
	0.602298	0.976981	0.918906	0.711692	0.860986	0.878412	0.952221	0.719183	0.855862	0.922168	0.886577	0.853101
	0.968589	0.928053	0.922746	0.833201	0.926905	0.928301	0.743066	0.852213	0.874859	0.967052	0.841288	0.896172
	0.324253	0.950476	0.815378	0.755105	0.742126	0.925261	0.936955	0.60336	0.895197	0.780231	0.651931	0.915347
	0.482269	0.928215	0.930462	0.702328	0.886465	0.780737	0.75828	0.35461	0.855439	0.937274		0.804724
		0.977333	0.828409	0.858726	0.911563	0.781001	0.837873	0.894022	0.662823	0.973318	0.485698	0.784278
	0.0517049	0.943929	0.726506	0.896117	0.958808	0.714767	0.899762	0.945328	0.80289	0.890657	0.882731	0.893592
	0.838503	0.948557	0.638318	0.669729	0.818826	0.926717	0.995374	0.833127	0.27667	0.692929	0.926404
	0.4739	0.985302	0.548548	0.884352	0.971233	0.928652	0.949795	0.71108	0.842202	0.882812	0.522963	0.874583
	0.695174	0.946123	0.723599	0.876799	0.904608	0.981029	0.951519	0.823914	0.822762	0.854223	0.727848	0.760062
	0.866465	0.94635	0.795284	0.939516	0.859663	0.712982		0.1293	0.627338	0.92788		0.752443
	1	0.949498	0.931153	0.861034	0.932822	0.871229	0.928802	0.748673	0.930538	0.92575	0.759969	0.809184
	0.835046	0.936792	0.711424	0.965583	0.988154	0.719201	0.907769	0.675187	0.843089	0.879802	0.838056	0.835105
	1	0.979387	0.824344	0.683512	0.756667	0.630346	0.792214	0.928109	0.817527	0.922949	0.770643	0.896911
	0.877066	0.991009	0.93813	0.792053	0.886033	0.731757	0.770987	0.817337	0.17647	0.965536	0.762979	0.788462
		0.987777	0.839647	0.882403	0.898263	0.83006	0.741992	0.779401	0.693117	0.951814	0.691808	0.641556
	0.806732	0.915409	0.886205	0.882633	0.818637	0.687042	0.80807	0.809399	0.705485	0.96722	0.750259	0.868952
	0.4024	0.974593	0.789504	0.823557	0.924953	0.78584	0.825215	0.991183	0.838843	0.971315		0.810618
	0.818997	0.954981	0.785442	0.867996	0.908722	0.987269	0.883402	0.711931	0.817516	0.96858	0.858938	0.945569
	0.628033	0.976004	0.9033	0.685541	0.894611	0.702078	0.60622	0.728284	0.777525	0.747234	0.671831
	0.932225	0.918254	0.9041	0.697217	0.855491	0.331598	0.777778	0.849062	0.851172	0.711729	0.708599	0.805094
		0.834476	0.868374	0.961713	0.890687	0.570274	0.477075	0.819087	0.834407	0.862037	0.737332	0.695277
	0.859294	0.938706	0.660919	0.929569	0.5	0.687949	0.889966	0.861887	0.562761	0.79402
	0.958069		0.682132	0.78119	1		0.835837	0.915718	0.541167	0.457729	0.704793
AVG:	0.759412	0.891567	0.803866	0.838961	0.876848	0.784818	0.782126	0.775294	0.741803	0.863841	0.739393	0.793257
SEM:	0.0282538	0.0221116	0.0161124	0.0129002	0.0126678	0.0202623	0.020219	0.0222065	0.0207198	0.0199156	0.0239876	0.0171635
N:	59	63	64	64	63	60	62	63	64	64	55	54

## Sheet: 4
	% Time Spent in 28.5
	Control	AITC	Pool 2	Pool 3	Pool 4	Pool 5	Pool 6	Pool 7	Pool 8	Pool 9	Pool 10	Pool 11
	0.841176	0.018347	0.986811			0.691138	0.809984	0.947676	0.654346	0.2	0.722516	0.944522
	0.876516	0.646465	0.944022		0.0158014	0.866508	0.914127	0.916227	0.699548	0.954617	0.863823	0.825971
	0.787844	0.825571			0.995581	0.98664	0.807853	0.92344	0.896604	0.980919	0.618216	0.680206
	0.166667	0.79022	0.8343	0.811433	0.747405		0.899322	0.775991	0.752819	0.97494	0.665647	0.178072
	0.783554	0.705518	0.46165	0.849859	0.909013		0.851417	0.867928	0.75629	0.919038	0.726637	0.98439
	0.866824	0.540483	0.868366	0.850236	0.990069	0.870831	0.918552	0.783954	0.810971	0.885186	0.807162	0.838271
	0.335608		0.64306	0.975113	0.36414	0.797848	0.710461	0.513165	0.555144	0.956217	0.993442	0.699343
	0.597319	0.293577	0.862543	1	0.848221	0.93629	0.730852	0.927843	0.527257	0.887552	0.621539	0.831769
	0.798275	0.707719	0.80058	0.88055	0.433225	0.796225	0.948404	0.817534	0.806208	0.95366	0.802377	0.828916
	0.718149	0.676457	0.925822	0.851227	0.992137		0.848286	0.862698	0.799276	0.910606	0.884548	0.993752
	0.6	0.17853	0.801493		0.466179	0.758001	0.813936	0.755283	0.755711	0.874112	0.917421	0.691901
	0.96975	0.549093	0.90678	0.774411	0.879332	0.858866	0.927736	0.886426	0.884253	0.936846	0.936266	0.934128
	0.978513	0.646049		0.81581	0.278948	0.953611	0.859093	0.935633	0.968455	0.871629	0.381396	0.972038
	0.871878		0.896084	0.948237	0.980217	0.932444	0.905096	0.645684	0.750107	0.949557	0.829272	0.795801
	0.652635	0.561324	0.893764	0.966372	0.781423	0.946881	0.797236	0.545629	0.817857	0.896012	0.929024	0.840749
	0.779849		0.871543	0.802382	0.726594	0.747463	0.840583	0.94151	0.841032	0.963276	0.842216	0.843993
	0.666667	0.651361	0.965633	0.685144	0.691824	0.979813	0.815037	0.701733	0.826627	0.660975	0.875836	0.957711
	0.74499	0.577106	0.924691	1	0.766907	0.813196	0.904188	0.871636	0.96671	0.784866	0.794228	0.907989
	0.6	0.521176	0.932694	0.967355	0.410959		0.837724	0.868084	0.407408	0.881698	0.64718	0.656942
	0.878261		0.927756	0.829177	0.447776		0.882755	0.522124	0.69638	0.850818	0.896881	0.975328
	1		0.844264	0.90372	0.816166		0.803425	0.83826	0.940131	0.857553	0.910313	0.859511
	0.504601	0.809444	0.917788	0.75858	0.692228	0.863203	0.887036	0.708697	0.803367	0.86092	0.887983	0.771442
	0.33503	0.808103	0.834927	0.851781	0.98029	0.769815	0.630267	0.679026	0.739867	0.817291	0.763801	0.833954
	1	0.583742	0.889944		0.534227	0.554357	0.696462	0.717693	0.675384	0.748277	0.941508	0.733032
	0.80772		0.883265		0.777574	0.650655	0.696014	0.896903	0.936868	0.550921	0.906763	0.860946
	0.918673	0.972525	0.935879	0.838097		0.739214	0.896071	0.806212	0.875667	0.726833	0.946505	0.850424
	0.772248	0.729659	0.979381	1	0.48907	0.769414	0.597826	0.693815	0.5	0.847265	0.932843	0.693951
	0.758427	0.540749	0.966715	0.723387	0.837052	0.98977	0.875904	0.463794	0.96651	0.979703	0.975851	0.887892
	0.997426	0.649414	0.839107	0.7913	0.980239	0.948703	0.539927	0.32	0.790381	0.706644	0.976977	0.942766
	0.49334	0.694889	0.796693	0.726583	0.829124	0.866188	0.613861	0.285714	0.723962	0.578947	0.945979	0.657786
	0.75	0.718629	0.902379		0.779781	0.8762	0.493055	0.1875	0.788347	0.309789	0.883609	0.711316
		0.788275	0.790995		0.969355	0.747334	0.633027	0.552448	0.903125	0.547945	0.858488	0.928179
	84.1176	1	0.785145	0	0.991228	0.871277	0.666667	0.775385	0.870845	0.692308	0.25641	0.820996
	87.6516	0.86616	0.848743	0.920548	0.578356	0.839256	1	0.734938	0.939584	0.941176	0.0018405	0.891803
	78.7844	0.748205	0.989474	0.890613	0.508631	0.789821	0.977516	0.757734	0.85781	0.99907	0.0897606	0.923709
	16.6667	1	0.912223	0.846037	0.470381	0.982485	0.906506	0.901464	0.577589	0.277778		0.763343
	78.3554	0.781032	0.957873	0.964055	0.45716	0.975567	0.752275	0.807121	0.471258	0.620886	0.995816	0.988319
	86.6824	0.908426	0.90837	0.909488	0.702161	0.995321	0.858893	0.828048	0.984467	0.906981	0.989744
	33.5608	0.385604	0.954349	0.989603	0.388889	0.872441	0.763033	0.963399	0.873778	0.882331	0.927499	0.00779727
	59.7319	0.6168	0.908461	0.966929	0.639306	0.863343	0.901992	0.878196	0.946002	0.948219	0.772545
	79.8275	1	0.976341	0.829608	0.416386	0.941217	0.84065	0.718243	0.802353	0.694174	0.997803	0.99237
	71.8149	0.900204	0.852605	0.94278	0.421333	0.821931	0.923353	0.85701	0.821184	0.807316	0.964067	0.877068
	60	0.873905	0.940891	0.895569	0.719266	0.772879	0.875486	0.884411	0.908641	0.759855	0.460177	0.986498
	96.975	0.74581	0.928415	0.674314	0.30381	0.9713	0.892286	0.633462	0.999721	0.863478	0.632643	0.829387
	97.8513	0.988033	0.719461	0.991439	0.399334	0	0.872241	0.822118	0.819141	0.949634	0.0040568	0.873909
	87.1878	0.680362	0.986535	0.825766	0.653669	0.913147	0.887873	0.756266	0.929497	0.515533	0.511794
	65.2635	0.923986	0.966597	0.896843	0.341254	0.812091	0.79673	0.912939	0.874158	0.863888	0.606747	0.965035
	77.9849	0.638381	0.773482	0.666667	0.551518	0.85553	0.752456	0.84707	0.886475	0.927579	0.967634
	66.6667	0.871356	0.996705	0.965493	0.836364	0.935132	0.444444	0.887839	0.766787	0.826667	0.587094	0.901323
	74.499	0.949547	0.882793	0.881116	0.561894	0.900863	0.819409	0.924006	0.969064	0.769094	0.972727
	60	0.771181	0.792269	0.914777	0.561261	0.922547	0.91276	0.783509	0.862316	0.857545	0.939394	0.997921
	87.8261	0.734115	0.950435	0.659044	0.240856	0.797718	0.920156	0.702417	0.834634	0.886293	0.838532	0.941422
		0.7079	0.884998	0.681855	0.785909	0.884029	0.791884	0.955414	0.983261	0.648109	0.824771	0.989369
	50.4601	0.564186	0.696074	0.91662	0.695632	0.900748	0.533635	0.75	0.946331	0.745049	0.727651
	33.503	0.994768	0.683644	0.986327	0.558189	0	0.76765	0.994758	0.892607	0.974646	0.0754717
		0.800772	0.991835	0.965707	0.296407	0.857577	0.658569	0.663855	0.898673	0.695049	0.976578	0.748238
	80.772	0.830682	0.554333	0.955437	0.34524	0.84	0.777742	0.872857	0.876972	0.897102	0.561515	0.999006
	91.8673	0.914268	0.776404	0.901927	0.726855	0.890843	0.8217	0.900757	0.8145	0.960224	0.639742	0.9705
	77.2248	0.79963	0.718703	0.604955	0.371028	0.926235	0.8445	0.705161	0.934917	0.683732	0.971552	0.868636
	75.8427	0.951348	0.81837	0.405405	0.80614	0.97888	0.956818	0.913273	0.664156	0.848899	0.580053
	99.7426	0.893658	0.952579	0.507057	0.948185	0.930202	0.692223	0.632522	0.740854	0.166667	0.569015	0.979331
	49.334	0.568831	0.949875	0	0.584734	0.914873	0.642954	0.763473	0.870914	0.760241	0.738439	0.175778
	75	0.665198	0.696993	0.843355	0.463713	0.869512	0.590748	0.62975	0.796304	0.824795	0.726926	0.628018
	44.3946	0.920677	0.787273	0	0.662203	0.900963	0.81177	0.630286	0.542028	0.8	0.555089	0.783527
AVG:	35.2859	0.727232	0.864051	0.803573	0.635454	0.835144	0.797507	0.764812	0.80896	0.794046	0.748402	0.821719
SEM:	4.88514	0.0262265	0.013839	0.030768	0.0296583	0.0239814	0.0156295	0.0209055	0.0169722	0.023439	0.0315466	0.0265121
N:	61	58	62	56	62	58	64	64	64	64	63	56

## Sheet: 5
	% Time Spent in 28.5
	Control	AITC	Pool 2	Pool 3	Pool 4	Pool 5	Pool 6	Pool 7	Pool 8	Pool 9	Pool 10	Pool 11
	0.927567	0.868105	0.97389	0.838409	0.89145	0.959205	0.808536	0.619048	0.989819	0.409846	0.807641	0.862505
	0.477854	0.480878	0.960536	0.986092	0.943582	0.623872	0.794976	0.865168	0.939469	0.750001	0.586147	0.96315
	0.654198	0.824613	0.9981	0.810798	0.84516	0.760321	0.773259	0.543846	0.970919	0.94316	0.416606	0.839993
	0.610457		0.958477	0.793336	0.911559	0.86017	0.744741	0.791667	0.964963	0.500809	0.744252	0.822973
	0.833848	0.955051	0.681915	0.821693	0.854561	0.885176	0.975426	0.79321	0.930216	0.79841	0.930267	0.894663
		0.914527	0.03279	0.816984	0.609119	0.93861	0.842626	0.769231	0.917903	0.51239	0.622166	0.740682
	0.305994	0.942257	0.99777	0.832989	0.936678	0.893261	0.972397	0.562501	0.952427	0.950617	0.876025	0.747869
	0.432666		0.949563	0.78125	0.845282	0.962844	0.888452	0.399999	0.988525	0.658459	0.535432	0.774953
	0.111047	0.998371	0.777778	0.818377	0.845004	0.865925	0.591324	0.889734	0.952943	0.959596	0.878343	0.871517
	0.795057	0.503647	0.938673	0.865182	0.921029	0.92862	0.661765	0.414884	0.833527	0.844545	0.212159	0.814616
	0.0214097		0.97618	0.907267	0.981213	0.970965	0.904431	0.802469	0.988517	0.495113	0.650617	0.859291
	0.769481	0.219546	0.972125	0.85876	0.786913	0.913008	0.760628	0.19744	0.957602	0.885487	0.861876	0.881098
	0.21226	0.99943	0.766773	0.803874	0.887967	0.919163	0.813542	0.571429	0.961493	0.727372	0.95173	0.775756
	0.693275		0.998916	0.831985	0.772537	0.918159	0.910432	0.806602	0.981033	0.952856	0.645747	0.951801
	0.505989	0.646117	0.988298	0.913405	0.923077	0.400947	0.819636	0.5	0.771866	0.623454	0.810448	0.673558
	0.308592	0.99091	0.333333	0.89405	0.882736	0.847242	0.934993	0.742466	0.93408	0.994839	0.781369	0.7274
	0.737034	0.866386		0.86255	0.998436	0.929775	0.944009	0.914943	0.955153	0.806201	0.779769	0.791328
	0.590251		0.337042	0.932666	0.945047	0.642552	0.821772	0.5	0.927747	0.618993	0.866935	0.69035
		0.91	0.244898	0.813004	0.866701	0.894545	0.867895	0.265823	0.881074	0.64292	0.70443	0.734519
	0.512859	0.514358	0.923992	0.856482	0.764014	0.790602	0.934953	0.714286	0.956394	0.774385	0.788599	0.808103
	0.337163	0.993844	0.925366	0.752291	0.644351	0.847739	0.882944	0.363636	0.9513	0.572217	0.669695	0.698303
	0.996261	0.997669	0.988501	0.887104	0.648527	0.591003	0.933299	0.70115	0.931809	0.904245	0.966102	0.770968
	0.223496	0.989506	0.743909	0.746675	0.981982	0.792147	0.877517		0.966087	0.627877	0.713541	0.674206
	0.80212	0.999426	0.940709	0.892123	0.866174	0.746806	0.978802	0.567955	0.98484	0.299189	0.495039	0.715212
	0.709445	0.424862	0.922447	0.911021	0.635832	0.793687	0.918454	0.28922	0.814444	0.919318	0.774088	0.615257
	0.445799	0.818884	0.920791	0.889588	0.856826	0.961268	0.347741	0.55814	0.931009	0.4195	0.610681	0.725249
		0.997424		0.86825	0.874879	0.923723	0.943516	0.5	0.950512	0.523395	0.813314	0.696198
		0.939085	0.384316	0.929444	0.882353	0.997644	0.822186	0.770209	0.825267	0.67547	0.844958	0.873264
		0.900509	0.811631	0.886658	0.978723	0.95957	0.881534	0.181818	0.878556	0.894077	0.795305	0.644736
		0.883726		0.912424	0.722071	0.752327	0.711699	0.0128205	0.824777	0.581798	0.184913	0.780735
	0.943659	0.209048	0.721634	0.958195	0.659205	0.79364	0.982209	0.466667	0.973595	0.692737	0.6204	0.669776
	0.241003	0.982806	0.936716	0.862262	0.746185	0.614383	0.505588	0.666667	0.959655	0.236112	0.683761	0.669341
	0.0171621		0.247524	0.894536		0.826494	0.813708	0.764706		0.00726427		0.7323
	0.923611		0.301333	0.865183		0.911052	0.850713	0.571429		0.591984		0.876405
	0.271244		0.741754	0.763109		0.789174	0.938494	0.996612		0.790126		0.518507
	0.448382		0.982079	0.905405		0.604719	0.915944	0.998534		0.59736		0.843258
			0.892365	0.947361		0.819398	0.930792	0.896152		0.717121		0.614858
	0.0190221		0.82183	0.900904		0.694965	0.845442	0.5		0.256549		0.719279
	0.411008		0.373891	0.888659		0.927617	0.857853	0.714286		0.84178		0.833668
	0.296011		0.906379	0.826364		0.867828	0.815482			0.275164		0.645955
	0.530619		0.882335	0.860431		0.977302	0.978005	0.841699		0.655681		0.728589
	0.502227		0.846401	0.931576		0.833333	0.803976	0.939574		0.43634		0.839873
	0.0669012		0.910206	0.924277		0.856746	0.89688			0.710011		0.918769
			0.926745	0.930814		0.801639	0.860177			0.518388		0.773759
	0.278317		0.771048	0.903826		0.862951	0.997655	0.714286		0.345229		0.811645
	0.485775		0.624771	0.860955		0.824512	0.832712	0.766005		0.791757		0.831855
	0.15683		0.49232	0.909326		0.583404	0.891631	0.859149				0.8753
	0.591978		0.841459	0.884512		0.915675		0.666667		0.655592		0.840469
	0.14854		0.898042	0.843296		0.890047	0.94731			0.0749582		0.84514
			0.765357	0.641729		0.794922	0.933665			0.00140233		0.859612
	0.496685		0.958185	0.811961		0.795849	0.868923			0.586056		0.833875
			0.987881	0.85995		0.931736	0.992823			0.396815		0.900147
	0.278525		0.747866	0.944105		0.79705	0.865867	0.762683		0.765314		0.827314
	0.328021		0.961003	0.938559		0.786656	0.91562			0.731235		0.859585
	0.406789		0.903509	0.933038		0.905415	0.813603	0.75608		0.694372		0.918486
			0.97546	0.931678		0.516538	0.956025			0.934299		0.782156
			0.886874	0.916907		0.587255	0.920806			0.725053		0.904464
			0.304109	0.898348		0.928962	0.92501			0.705729		0.860794
			0.881535	0.841139		0.958147	0.61496	0.967385		0.819198		0.737613
			0.824358	0.869334		0.910456	0.815387			0.911965		0.817144
			0.36223	0.840071		0.722098	0.928364	0.960843		0.0762713		0.954297
	0.375679		0.451222	0.956187		0.797644	0.933499	0.965191		0.717604		0.721613
	0.238095		0.866858	0.817733		0.894283	0.866703	0.987374		0.799931		0.84769
			0.962653	0.83088		0.892379	0.990779	0.987647		0.662709		0.782274
AVG:	0.456813	0.806333	0.777158	0.868865	0.840912	0.82633	0.858255	0.673712	0.92961	0.63474	0.706949	0.790876
SEM:	0.0385038	0.0473964	0.0316653	0.00755468	0.0196836	0.015729	0.0148547	0.0331758	0.0101902	0.0306843	0.033153	0.0115981
N:	47	27	61	64	32	64	63	51	32	63	32	64

## Sheet: 6
	% Time Spent in 28.5
	Control	AITC	Pool 2	Pool 3	Pool 4	Pool 5	Pool 6	Pool 7	Pool 8	Pool 9	Pool 10	Pool 11
	0.901704	0.878883		0.922015		0.771766	0.844606	0.750296	0.793253	0.806338	0.835409	0.358581
	0	0.761274	0.438506		0.499122	0.409623	0.89116	0.846959	0.798092	0.74934	0.727556	0.856833
	0.714286	0.949008	0.846822	1	0.668003	0.72532	0.942095	0.72724	0.952317	0.659504	0.937262	0.452835
	0.496503	0.889962	0.944701	0.976534	0.647042	0.905451	0.921965	0.757918	0.301887	0.709663	0.929163	0.745872
	0.890299	0.819789	0.968942	0.946115		0.811996	0.755404	0.744974	0.946603	0.405191	0.869773	0.617039
	0.769066	0.861638	0.827679	0.978861	0.611332	0.837405	0.741399	0.713976	0.807607	0.84037	1	0.964348
	0.953642	0.827856	0.860215	0.92782	0.622066	0.884289	0.892045	0.930138	0.881594	0.955014	0.938382	0.808715
	0.857717	0.600664	0.788136	0.972499	0.915139	0.959889	0.851911	0.819106	0.887508	0.655691	0.793568	0.816377
	0.773552	0.324484	0.918919	0.996019	0.522698	0.780997		0.126856	0.861663	0.872685	0.899384	0.689031
	0.927071	0.827939	0.919298	0.980913	0.985505	0.870968	0.871167	0.734185	0.882282	0.567725	0.766815	0.670415
	0.829251	0.784959	0.961942	0.965605	0.625259	0.781509	0.682148	0.786113	0.860737	0.855657	0.999042	0.781028
	0.722222	0.883851	0.991281	0.989814	0.603862	0.849352	0.927241	0.81315	0.656627	0.84388	0.848186	0.866897
	0.828839	0.806795	0.699922	0.0873375	0.436432	0.905231	0.981253	0.712493	0.863253	0.874208	0.784784	0.816342
	0.891097	0.896682	0.967042	0.995755	0.842439	0.802158	0.786118	0.801294	0.834384	0.922157	0.871735	0.732443
	0.897935	0.999234	0.882306	0.967737	0.324071	0.439367	0.756697	0.707712	0.849171	0.730916	0.7633	0.434697
	0.689246	0.879736	0.774369	0.999441	0.449053	0.850031	0.872552	0.834911	0.933475	0.832089	0.698107	0.833406
	0	0.138397	0.661211	0.96161	0.686114	1	0.74424	0.449147	0.512643	0.624622	0.623842	0.9774
	0.61577	0.898925	0.841312	0.950945	0.383834	0.825358	0.953787	0.688791	0.870968	0.917983	0.982152	0.870887
	0.439788	0.842902	0.872911	0.982222	0.416588	0.910844		0.891997	0.778806	0.99487	0.690673
	0.664951	0.825715	0.944865	0.63133	0.557602	0.374762	0.919584	0.864779	0.88568	0.814354	0.702186	0.794949
	0	0.687302	0.826333	0.852912	0.884236	0.688013	0.855578	0.855996	0.863951	0.838521	0.696851	0.73194
	0.540054	0.689364	0.906085	0.948063	0.457271	0.600257	0.66584	0.75014	0.918295	0.646034	0.845429	0.449403
	0	0.836861	0.572595	0.257966	0.550416	0.520777	0.877652	0.803223	0.954685	0.154787	0.73718	0.870628
	1	0.513478	0.685018	0.833864	0.576201	0.579694	0.856613	0.942417	0.926083	0.638693	0.557929	0.907313
	0.608076	0.395511	0.979822	0.036245	0.758716	0.859249	0.689284	0.837526	0.976928	0.820395	0.99187	0.883934
	0.944709	0.0863758	0.983012	0.0999997	0.897979	0.894612	0.937784	0.838021	0.93022	0.812446	0.678952	0.879322
	0.888448	0.40012	0.675011	0.962915	0.455469	0.94958	0.911708	0.686398	0.760683		0.476629	0.745535
	0.713801	0.984029	0.915546	0.999108	0.988196	0.7508	0.657671	0.801409	1	0.728741	0.705971	0.852256
	0.98588	0.902633	0.680063	0.992052	0.694538	0.28684	0.826994	0.727463	0.956808	0.738162	0.841246	0.721943
	0	0.947237	0.788017	0.242552	0.862725	0.8199	0.843187	0.672072	0.942003	0.368038	0.775401	0.755835
	0.900057	0.966717	0.666667	0.819275	0.859971	0.486022		0.651836	0.821982	0.583005	0.656386	0.817947
	0.814012	0.685891	0.77247	0.989744		0.518477		0.792453	0.838804	0.638215	0.604271	0.365984
		0.103198			0.846414	0.787791		0.750842	0.911423
		0.927197			0.876814	0.280639	0.593101	0.79019	0.97228	0.500223		0.00821744
		0.999151			0.989478	0.897594	0.865912	0.674064	1	0.805654	0.475518	0.646104
		0.694445			0.824223	0.95028	0.424084	0.929991	0.733916		0.772718
		0.537737			0.916272	0.891322	0.366491	0.828106	0.866667	0.2692	0.935612	0.831236
		0.584714			0.941557	0.772063	0.894146	0.655968	0.76683		0.721891	0.990401
		0.317709			0.959292	0.910838	0.893352	0.666002	0.793687	0.559982	0.830256	0.727059
		0.77015			0.997189	0.883252	0.949227	0.74694	0.925387	0.740374	0.751512	0.871085
		0.952055			0.994938	0.805578	0.718141	0.107584	0.939454	0.229757	0.868203	0.717948
		0.791907			0.930719	0	0.846882	0.841377	0.924389		0.499426	0.0852359
		0.828093			0.785745	0.839605	0.919386	0.475935	0.974224	0.176164	0.59937
		0			0.846211	0.925837	0.806431	0.881972	0.797136		0.622711	0.762232
		0.785327			0.912149	0.732695	0.825426	0.821106	0.935752	0.876899	0.436104	0.629577
		0.722095			0.973812	0.924996	0.819219	0.86833	0.521173	0.644933	0.917404	0.626809
		0.667059			0.403358	0.89814	0.901234	0.701929	0.965878		0.979081	0.715982
		0.491468			0.992986	0.972005	0.80603	0.523129	0.823502	0.646028	0.715704	0.769068
		0.540925			0.951292	0.90173	0.692858	0.656903	0.974917	0.65285		0.715961
		0.611981			0.829119	0.862664	0.866558	0.639163	0.672842	0.78251	0.0709023	0.559164
		0.646692			0.972166	0.808537	0.944961	0.701569	0.710504		0.886312	0.748952
		0.739612			0.766349	0.862585		0.221157	0.951686	0.624717	0.758187	0.826666
		0.807329			0.91386	0.899592	0.876703	0.439482	0.850898	0.807625		0.702184
					0.983237	0.933535	0.943366	0.552817	0.543536		0.904369	0.624315
		1			0.842248	0.885783	0.816586	0.851211	0.742537	0.979444	0.704475	0.683226
		0.782664			0.444831	0.797138			0.76985	0.776811	0.885695	0.552137
		0.757782			0.919101	0.806208	0.754028	0.960923	0.951651	0.897015	0.844629	0.325699
		1			0.980712	0.87094		0.997426	0.950425	0.746835		0.65485
		0.655257			0.552731	0.721657	0.702297	0.978992	0	0.649756	0.0967853	0.363062
		0.479964			0.514591	0.772924	0.722256	0.920325	0.770174	0.254884		0.338252
		0.809761			0.930382	0.795919		0.967301	0.881409	0.783153		0.615455
		0.731222			0.92636	0.816077	0.810765	0.328453	0.242425	0.803807		0.607291
		0.688029			0.959791	0.725102	0.661731	0.671144	0.881423	0.725899		0.596813
		0.983389			0.984633	0.785334	0.736478		0.604785		0.854447	0.619831
AVG:	0.664312	0.717478	0.824549	0.815073	0.761384	0.771389	0.811188	0.729215	0.818746	0.695071	0.752014	0.683082
SEM:	0.0569621	0.0299845	0.0244676	0.0556575	0.0263746	0.0239543	0.0166535	0.0239118	0.022991	0.0275518	0.0258851	0.0260115
N:	32	63	31	31	61	64	55	62	64	54	55	60

## Sheet: 7
	% Time Spent in 28.5
	Control	AITC	Pool 2	Pool 3	Pool 4	Pool 5	Pool 6	Pool 7	Pool 8	Pool 9	Pool 10	Pool 11
	0.706744	0.891555			0.343794	0.891664	0.834136			0.859283	0.883341	0.191503
	0.903828			0.895814	0.7566	0.920018	0.880633			0.909788	0.640826	0.698726
	0.715949	0.652527	0.953285	0.823766	0.614859	0.963916	0.91208			0.917904	0.944382	0.885444
	0.972255	0.885331	0.658061		0.671632	0.976854	0.861091			0.91646	0.616182	0.999359
	0.976279	0.196857		0.80559	0.461595	0.970964	0.886329		0.809334	0.883317	0.718625	0.566701
	0.861375	0.971061	0.781354	0.841689	0.943603	0.97101	0.931632	0.86043	0.64947	0.793175	0.960581	0.800962
	0.606427			0.508102	0.806442		0.793031	0.824565	0.866866	0.963658	0.13013	0.754316
	0.982639	0.922879			0.153518	0.841318	0.848496	0.866848	0.910751	0.905039	0.80123	0.794498
	0.405898	0.969169	0.713006		0.910297		0.694897	0.808663	0.863878	0.88401	0.927711	0.97872
	0	0.849087		0.897015	0.965497	0.971515	0.834237	0.773068	0.78527	0.93055	0.724166	0.63303
	0.709666		0.888702		0.912778	0.89131	0.959624		0.813106	0.910251	0.650276	0.960633
	0.489283	0.188862	0.592681		0.927714	0.937721	0.966541		0.845725	0.804294	0.751859	0.726434
	0.972454	0.226491	0.763254	0.717201	0.896989	0.923972	0.867572	0.84269	0.903397	0.943732		0.779847
	0.489796	0.923142	0.869814	0.685517	0.877825	0.83616	0.632975	0.554341	0.912324	0.82191	0.81899	0.972579
	0.265292	0.809846	0.705866	0.808694	0.851344	0.990881	0.913549		0.7849	0.889276	0.646895	0.861609
	0.671758			0.748181	0.961394	0.958242	0.897436	0.930424	0.956648	0.943532	0.792436	0.95898
	0.892363	0.908193	0.526513	0.805201	0.984551	0.861356	0.971861	0.833385	0.892971	0.792619	0.878487	0.998503
	0	0.967672	0.639503	0.826772	0.9392	0.859266	0.904812		0.824725	0.819964	0.954054	0.859064
	0.537583	0.661044	0.750354	0.946457	0.977827	0.827519	0.863098	0.866153	0.83479	0.962837	0.996872	0.973218
	0.936317	0.991774	0.70576	0.866427	0.96058	0.904046	0.905531	0.694089	0.727286	0.895733	0.833101	0.998888
	0.994276	0.863304	0.840804	0.98356	0.881642	0.923583	0.77589		0.824162	0.472222	0.817315	0.848693
	0.973693	0.753345	0.52876	0.677183	0.886953		0.818338		0.786541	0.948772	0.935206	0.919233
	0.0492518	0.912014	0.628888	0.865076	0.840261		0.930026	0.869976	0.809956	0.917097	0.706499	0.547099
	0.380678	0.853704			0.907695	0.924619	0.872211		0.855081	0.95668	0.521949	0.807107
	0.740382		0.953654	0.88526	0.983943	0.866214	0.864518			0.940534	0.743115	0.799777
	0.320046	0.858682	0.690575	0.678643	0.811454	0.82635	0.951258		0.938707	0.861251	0.77661	0.770516
	0.502993		0.922835	0.756043	0.901754	0.88857	0.966128			0.915203	0.62299	0.982979
	0.696629		0.412534	0.809811	0.892959	0.923692	0.888291			0.917923	0.965162	0.885246
	0.000586682		0.921888	0.863502	0.864527		0.804234			0.907319	0.588763	0.851521
	0.509983	0.941611		0.460871	0.479798	0.943976	0.857518			0.841591	0.65758	0.73902
	0.5	0.919359		0.725467	0.877432	0.94019	0.836911			0.964795	0.968529	0.793593
	0.513863	0.62139			0.750464	0.891587	0.81882			0.826099	0.910095	0.937417
		0.403482	0.467058	0.506482							0.742488	0.813023
		0.758366	0.73198	0.878728			0.869741	0.869741	0.869741	0.869741	0.804848	0.490035
		0.860268	0.551625	0.845417			0.838835	0.838835	0.838835	0.838835	0.8551	0.849152
		0.9607	0.759175	0.850615	0.751179		0.853248	0.853248	0.853248	0.853248	0.879883	0.897926
		0.967417	0.885082	0.989613			0.891344	0.891344	0.891344	0.891344	0.53991
		0.879814	0.655198	0.827884			0.924554	0.924554	0.924554	0.924554	0.820209	0.939064
		0.767885	0.514889	0.878782			0.858102	0.858102	0.858102	0.858102		0.954456
		0.810962	0.920448	0.932763	0.823301						0.801668	0.904397
		0.970772	0.572139	0.953426	0.90289		0.84517	0.84517	0.84517	0.84517	0.968268	0.959696
			0.89337		0.994488		0.891926	0.891926	0.891926	0.891926	0.771656	0.918019
		0.871909	0.821509	0.803449	0.952662		0.76613	0.76613	0.76613	0.76613	0.863423	0.845105
		0.758711	0.911666	0.96797	0.993888		0.711744	0.711744	0.711744	0.711744	0.833519	0.683788
		0.625899	0.456635	0.868074	0.973729		0.710784	0.710784	0.710784	0.710784	0.661031	0.855703
		0.793812	0.665863	0.910826			0.908114	0.908114	0.908114	0.908114	0.671129
		0.951134	0.77483		0.910892		0.823568	0.823568	0.823568	0.823568	0.649922	0.852311
		0.835168	0.875644				0.698028	0.698028	0.698028	0.698028	0.894721	0.800507
		0.971624	0.614625	0.8936	0.942775		0.809191	0.809191	0.809191	0.809191	0.71086	0.768404
		0.885125	0.88621	0.79332	0.807892		0.853074	0.853074	0.853074	0.853074	0.74376	0.833896
		0.991533	0.985433	0.809083	0.93394						0.774371	0.750212
		0.788574	0.723648	0.886913	0.634796		0.760914	0.760914	0.760914	0.760914	0.687657	0.857725
		0.871443	0.318245				0.624332	0.624332	0.624332	0.624332	0.717018	0.881353
		0.841842	0.702385		0.906881		0.686927	0.686927	0.686927	0.686927	0.899215	0.647197
		0.978007	0.703367	0.780849	0.885205		0.429051	0.429051	0.429051	0.429051	0.894281	0.869383
		0.636195	0.973026		0.992526		0.76858	0.76858	0.76858	0.76858	0.722348	0.684968
		0.89216	0.941656	0.018187	0.905575		0.707734	0.707734	0.707734	0.707734	0.829816	0.938388
		0.954956	0.773807		0.94497							0.862256
		0.967075	0.937162		0.958088		0.744793	0.744793	0.744793	0.744793	0.705452	0.822038
		0.991491	0.799244	0.852937	0.938667						0.892307	0.950575
		0.912644	0.677993	0.257448			0.666466	0.666466	0.666466	0.666466	0.708084	0.80395
		0.878952	0.695827	0.845574			0.799016	0.799016	0.799016	0.799016	0.838197	0.567911
		0.865863	0.917139		0.89603		0.731708	0.731708	0.731708	0.731708	0.836701	0.830577
		0.71575	0.952371		0.722977						0.291082	0.741473
AVG:	0.602446	0.819972	0.745421	0.787691	0.844722	0.912093	0.826151	0.786782	0.803595	0.834308	0.768736	0.82014
SEM:	0.0551076	0.0255594	0.0223403	0.0269516	0.0232882	0.00950425	0.0133035	0.0170945	0.0142593	0.014639	0.0198932	0.0182003
N:	32	55	53	46	53	27	58	38	47	58	61	62

## Sheet: 8
	% Time Spent in 28.5
	Control	AITC	Pool 2	Pool 3	Pool 4	Pool 5	Pool 6	Pool 7	Pool 8	Pool 9	Pool 10	Pool 11
	0.529404		0.617918	0.441437	0.156349		0.590481	0.763686	0.719773	0.76608	0.638813	0.817062
	0.706921	0.647645	0.4325	0.388855	1		0.567877	0.927367	0.753235	0.455092
	0.65799	0.475183	0.864489	0.48318	0.253832		0.560702	0.683019	0.786118			0.774341
	0.600195	0.849166		0.554293	0.168395		0.349093	0.781232	0.823764	0.774859		0.825688
	0.513039	0.932833	0.716567	0.59602	1		0.614895	0.76743	0.776041	0.80972		1
	0.478503	0.579344	0.700385	0.571346		0.678422	0.682612	0.955096		0.75387	0.725763	0.873829
	0.28635	0.802235	0.908536	0.68655	0	0.64117	0.543171	0.982417		0.725883	0.632025	0.916887
	0.245405	0.797895	0.827818	0.768875	0.95661	0.654329	0.752274	0.879014	0.968908	0.817907	0.837618	0.875725
	0.210439	0.813341	0.83087	0.711915	1	0.456839	0.834112	0.972377				0
	0.569721	0.327008	0.65557	0.823944	0.907067	0.546602	0.754365	0.723372	0.89412		0.541379	0.0963816
	0.566747	0.811947	0.640322	0.702727	0.265798	0.698195	0.7704		0.912251		0.746543	0.833415
	0.214256	0.713259	0.652712	0.706808	0.971939	0.878252	0.84938	0.88005	0.921661	0.726233	0.715458	0.793033
	0.514331	0.559475		0.715314	0	0.835059	0.615492	0.905802	0.902503	0.89773	0.722866	0.601549
	0.398332	0.793464	0.844939	0.661302	0.780029	0.521291	0.757444	0.925123	0.516613	0.922804	0.768634	0.98384
	0.24708	0.713813	0.77991	0.67842	0.134939	0.748791	0.556434	0.883644	0.962683	0.743919	0.774559	0.905919
	0.129968	0.908134	0.920168	0.647996	0.603785	0.675395	0.605482	0.922736	0.839014	0.851958	0.826616
	0.424579	0.524031	0.704726	0.738589	0.98874	0.700214	0.458491		0.862647	0.923985	0.899266	0.897471
	0.364976	0.689808	0.77037	0.903201	0.595956	0.872944	0.619834		0.929415	0.767943	0.629906	0.823678
	0.718654	0.5697	0.650358	0.614651	0.915983	0.839805	0.534236		0	0.742227	0.734796
	0.180436	0.560458	0.748887	0.802109	0.992982	0.62044	0.611386	0.677815	0.813942	0.550092	1	0.706353
		0.753357		0.666718	1	0.706761	0.890324	0.974081	0.772299	0.965635	0	0.779977
	0.380734	0.415804		0.722656	0.998469	0.873326	0.959068	0.86453	0.642328	0.819225	0.954834	0.931383
		0.824951	0.76208	0.783202	0.000143926	0.843793	0.835554	0.784739	0.648764	0.495494	0.85001	0.88925
		0.525838	0.740891	0.85654	0.635855	0.828855	0.818382	0.797535	0.644025	0.777778	0.968595	0.865563
		0.590227	0.68802	0.562209	0.996476	0.873817	0.970053	0.891888	0.659785		0.810615	0.822988
	0.493851	0.626694	0.711331	0.596177	0.888948	0.721924	0.779482	0.812595	0.931034		0.573718	0.932415
	0.539771	0.863779	0.561329	0.55992	0.885426	0.713664	0.264277		0.598639	0.846595	0.772475	0.889051
	0.884804	0.848339	0.768752	0.554386	0.9584	0.716047	0.432577	0.796821	0.926509	0.385082	0.790474	0.340328
	0.597618	0.371529	0.813447	0.730513	0.986871	0.72823	0.432501	0.804266	0.865963	0.889202	0.67115	0.608842
	0.566583	0.716881	0.632636	0.559476	0.242236	0.790029	0.870418	0.933153	0.794435	0.897547	0.560562	0.849802
	0.438734		0.704301	0.661538	0.919727	0.778621	0.730104	0.95375	0.750943	0.880819		0.644717
	0.376119	0.440489	0.387844	0.50641	0.381341		0.655363	0.916667	0.810519	0.812528	0.591255	0.59496
		0.676221	0.697049	0.0530383	0.883776	0.724302	0.775404	0.907444	0.786843	0.585387	0.860183	0.989066
		0.642736	0.938696	0.910192	0.703372	0.802474	0.831701	0.935565	0.662547	0.65794	0.937781	0.522222
		0.772727	0.891584	0.694096	0.64242	0.821358	0.190806	0.844935	0.816428	0.605549	0.819612	0.399854
		0.475546	0.861842		0.889031	0.871212	0.809884	0.814175	0.846885	0.801415	0.741215	0.801259
		0.710558	0.729212	0.912526	0.323581	0.922708	0.556134	0.743517	0.788742	0.54604	0.737416	0.806904
		0.897654	0.896956	0.960802	0.94961	0.954964	0.257297	0.855144	0.800661	0.863486	0.848468	0.929803
		0.913224	0.896463	0.340296	0.982215	0.796119	0.743369	0.775699	0.902668	0.817437	0.658489	0.822843
		0.579819	0.754464	0.996145	0.90837	0.825221	0.366327	0.897655	0.916667	0.547298	0.86995	0.877234
		0.873843	0.817554	0.294166	0.90547	0.936513	0.629169	0.626112	0.666236	0.754271	0.717248	0.934225
		0.879207	0.896489	0.998821	0.767838	0.858436	0.523284	0.996266	0.707244	0.755828	0.767704	0.803728
		0.770226	0.859252	0.712012	0.639655	0.747875	0.637343	0.820339	0.741096	0.64322	0.800544	0.832763
		0.767363	0.810696	0.999584	0.987065	0.930501	0.678189	0.624751	0.882468	0.602293	0.81156	0.913022
		0.808909	0.841005	0.462914	0.878169	0.918173	0.622983	0.904443	0.720817	0.487399	0.767692	0.37697
		0.810167	0.807489	0.999378	0.998859	0.768668	0.624555	0.552038	0.748059	0.718423	0.789846	0.681831
		0.711917	0.932667	0.986616	0.81129	0.755185	0.642672	0.850974	0.674158	0.679773	0.695837	0.972557
		0.752541	0.787325	0.618988	0.852568	0.727203	0.504242	0.789565	0.820433	0.913091	0.666217	0.9487
		0.649837	0.928611	0.969056	0.738107	0.766553	0.381045	0.989611	0.577166	0.584327	0.839927	0.925532
		0.897493	0.951206	0.987585	0.888094	0.654947	0.511297	0.859308	0.765003	0.765687	0.77414	0.960604
		0.507299	0.762578	0.316536	0.697029	0.748185	0.011882	0.951381	0.873239	0.626091	0.882182	0.934807
		0.617965	0.714634	0.24969	0.486844	0.845378	0.5	0.750159	0.649404	0.58302	0.863867	0.85752
		0.706182	0.869351		0.83993	0.935051	0.263958	0.68018	0.80082	0.59232	0.857283	0.915052
		0.699913	0.557409	0.612665	0.994662	0.787225	0.556459	0.575757	0.614863	0.699771	0.738809	0.900228
		0.794776	0.890173	0.849239	0.779981	0.665563	0.864919	0.894623	0.720027	0.674028	0.694168	0.809613
		0.687189	0.706711		0.730316	0.635004	0.360529	0.846927	0.804371	0.734694	0.672941	0.921124
		0.488889	0.720384	0.602939	0.810768	0.777756	0.60989	0.697413	0.790807	0.614114	0.697988	0.778434
		0.477237	0.368421	0.0204617	0.907167	0.665148	0.673503	0.867748	0.797644	0.824055	0.648932	0.918801
		0.730208	0.756864	0.884277	0.794825	0.725811	0.448213	0.838675	0.734282	0.804175	0.533622	0.994584
		0.988338	0.864029		0.83452	0.703644	0.445862	0.748692	0.852514	0.618284	0.725198	0.962497
		0.727934	0.593009	0.864258	0.109601	0.773125	0.702299	0.928723	0.83062	0.711668	0.566546	0.871401
		0.617245	0.637415	0.395876	0.8722	0.766234	0.548004	0.874118	0.830416	0.635163	0.511159	0.810219
		0.953704	0.868421	0.529412	0.740378	0.640975	0.595567	0.619798	0.651185	0.610568	0.71717	0.919145
		0.848702	0.837381	0.84266	0.822435	0.669262	0.361357	0.726646	0.541863	0.566477	0.656091	0.867687
AVG:	0.458412	0.701326	0.75805	0.667025	0.726293	0.759717	0.601475	0.829637	0.766297	0.717647	0.734616	0.800568
SEM:	0.0344731	0.0196746	0.0168964	0.0292252	0.0379267	0.0139533	0.0242006	0.0142189	0.0187262	0.0174007	0.0195553	0.0259007
N:	28	62	60	60	63	58	64	59	61	58	58	61

## Sheet: 9
	% Time Spent in 28.5
	Control	AITC	Pool 2	Pool 3	Pool 4	Pool 5	Pool 6	Pool 7	Pool 8	Pool 9	Pool 10	Pool 11
	0.493428	0.952941	0.98285	0.944213	0.749842	0.839462	0.642285	0.603618	0.799	0.878412	0.933051	0.975122
	0.426087	0.964302	0.982561	0.937461	0.749775	0.599878	0.845612	0.882353	0.710064	0.896974	0.981897	0.923675
	0.252835	0.580075	0.89404	0.774418	0.528962	0.83024	0.8045	0.869657	0.763085	0.930443	0.800389	0.912838
	0.848727	0.842653	0.896235	0.819341	0.950426	0.912215	0.713244	0.798066	0.759774	0.983137	0.958788	0.922557
	0.100556	0.922533	0.93778	0.898216	0.798444		0.764742	0.6691	0.764696	0.761081		0.765139
	0.658511	0.968802	0.831446	0.84863	0.708545	0.909846	0.884359	0.765219	0.802995	0.855904	0.920278	0.851877
	0.788451	0.840449	0.987399	0.931851	0.627644	0.691468	0.68147	0.770038	0.721083	0.979823	0.995913	0.931103
	0.60877	0.5887	0.442175	0.804101	0.93989	0.74709	0.554722	0.809498	0.746598	0.883542	0.766862	0.858048
	0.378864	0.890346	0.716257	0.946648	0.716704	0.825431	0.792912	0.838142	0.843274	0.982172	0.978031	0.777723
	0.905145	0.702386	0.807757	0.9066	0.235627	0.892772	0.604131	0.721388	0.847655	0.971124	0.934511	0.834922
	0.840045	0.664476	0.794943	0.818313	0.474483	0.755695	0.563561	0.976685	0.768813	0.844183	0.3716	0.819702
	0.402886	0.755813	0.856679	0.788169	0.52372	0.69364	0.548573	0.939398	0.676888		0.976373	0.87833
	0.711666	0.889616	0.887904	0.916067	0.376409	0.886933	0.683322	0.923221	0.588835	0.925904	0.809524	0.747173
	0.607897	0.916367	0.889938	0.928875	0.639436	0.949565	0.655091	0.976671	0.810328	0.917126		0.875903
	0.498057	0.724342	0.693645	0.89558	0.571428	0.807885	0.521111	0.950261	0.793002	0.949624		0.733182
	0.974874	0.845675	0.71336	0.69303	0.646655	0.864694	0.794474	0.849903	0.88113	0.992908	0.845171	0.884145
	0.602809		0.925606	0.73083	1	0.799873	0.644618	0.942191	0.6523	0.582893	0.933984	0.937056
	0.422778	0.505247	0.814524	0.890227	0.542849	0.907148	0.587156	0.836666	0.637855	0.920623	0.892456	0.979275
	0.225806	0.634147	0.895488	0.560284	0.457099	0.746449	0.552355	0.873436	0.362557	0.890165	0.948306	0.606108
		0.824309	0.916302	0.748805	0.572109	0.965301	0.765383	0.924575	0.817818	0.775175	0.970102
	0.500557	0.5039	0.969191	0.995869	0.83511	0.569092	0.760302	0.832552	0.664928	0.778971	0.713858	0.835064
	0.966997	0.748088	0.752642	0.782713	0.606818	0.960422	0.50324	0.925926	0.592345	0.980959	0.956509	0.85319
	0.543587	0.85771	0.915762	0.861973	0.640379	0.925352	0.469443	0.885682	0.783253	0.910922	0.677809	0.897493
	0.86485	0.98019	0.968655	0.675936	0.183178	0.885081	0.599521	0.829409	0.841776	0.745855	0.923257	0.761922
	0.30649	0.810107	0.663874	0.649346	0.498212	0.884353	0.685325	0.925389	0.709445	0.652285	0.98972	0.864598
	0.921788	0.627046	0.951161	0.714248	0.360287	0.936315	0.593275	0.974901	0.689976	0.883953	0.742324	0.805901
	0.702489	0.759048	0.804695	0.751657	0.339025	0.942733	0.729965	0.921827	0.528076	0.794414		0.830593
	0.861111	0.417275	0.839797	0.740262	0.487037	0.898462	0.687511		0.763575	0.923312	0.777715	0.981592
	0.37931	0.867182	0.827111	0.906714	0.618929	0.68789	0.688972	0.920647	0.571802	0.666224	0.873965	0.687053
	0.368722	0.731015	0.89332	0.913893	0.417095	0.902539	0.612712	0.501577	0.702868	0.856286	0.465593	0.665912
	0.100338	0.913945	0.662961	0.85844	0.601721	0.734062	0.674681	0.951153	0.487358	0.823108	0.949068	0.766771
	0.928063	0.866547	0.764497	0.941883	0.437168			0.792344	0.565821	0.920455	0.929572	0.69943
	0.770019	0.988003	0.810151		0.945455	0.675644	0.577203	0.891297	0.458124	0.859318	0.774147	0.890229
	0.816956		0.933253	0.798463	0.85775	0.874828	0.67811	0.965486	0.896488	0.835693	0.756747	0.866805
	0.507629	0.776576		0.375312	0.785993	0.781554	0.764286	0.540351	0.685061		0.404185	0.835609
	0.734729	0.888479		0.980531	0.712731	0.601947		0.657009	0.508417	0.915395	0.639563	0.875367
	0.887939	0.977198	0.826184		0.854243	0.916893	0.885708	0.875313	0.914518	0.991913	0.777135	0.752933
	0.850367	0.946565	0.687463	0.861064	0.75864	0.905664	0.769974	0.795111	0.919598	0.513554	0.925267	0.691462
	0.223626		0.831077	0.825069	0.670511	0.955512		0.907806	0.930845	0.980579	0.917395	0.912297
	0.784861	0.937689	0.857475	0.88115	0.732143	0.800312	0.383793	0.780113	0.854321	0.897001	0.939787	0.647947
	0.589414	0.882044	0.913355	0.772411	0.595345	0.808058	0.943182	0.893585	0.918051	0.962311	0.909362	0.670103
	0.0960003	0.971673	0.933066	0.274697	0.884562	0.84335	0.665276	0.719464	0.890026	0.981367	0.814651	0.897498
	0.859827	0.684808	0.882253	0.895873	0.629097	0.724912	0.767836	0.945508	0.926814	0.990254		0.867337
	0.514001	0.266666	0.763928	0.850214	0.646802	0.797581	0.66963	0.756502	0.971361	0.966053	0.797621	0.84156
	0.965205	0.861714	0.893064	0.88657	0.916234	0.922823	0.343706		0.435956	0.97906	0.967306	0.643706
	0.550858	0.838823	0.914474		0.65	0.8998	0.644063	0.979676	0.861234		0.981487	0.910698
	0.375		0.818873	0.774184	0.365475	0.618852	0.557895		0.953707		0.913858	0.835629
	0.411188	0.549572	0.861564		0.31132	0.930769	0.52913	0.890814	0.936699	0.991245	0.894339	0.892196
	0.521388	0.731466		0.589438	0.580969	0.75283	0.540881	0.870108	0.872036	0.965658	0.954578	0.879278
	0.892238	0.476401	0.989709		0.338737	0.938228	0.671323	0.514783	0.927748	0.810257	0.831797	0.869318
	0.432654	0.634349	0.69725	0.961956	0.643383	0.704253	0.659745	0.762163	0.876077		0.69341	0.780483
	0.612873	0.643324	0.967307	0.807809	0.394551	0.796374	0.736053		0.955873	0.990809		0.87598
	0.190281	0.269797	0.72726	0.567188	0.563047	0.957947	0.411527	0.947266	0.809123	0.901265	0.566407	0.511869
	0.0983607	0.0604726	0.798039	0.93799	0.433641	0.92731	0.605364	0.936931	0.914404	0.75	0.914348	0.587997
	0.442166	0.723809	0.800085	0.807241	0.923318	0.847038	0.403882	0.965565	0.819408	0.935428	0.569967	0.909051
	0.287087	0.988587	0.964309	0.924305	0.371303	0.841505	0.565432	0.871104	0.71475	0.869848	0.785086
	0.862686	0.830292	0.833333	0.837571	0.461355	0.49718	0.656325	0.857272	0.906957	0.831793	0.990497	0.77366
	0.506826	0.97619	0.898705	0.79681	0.696541	0.657816	0.60633		0.737555		0.955224	0.803872
	0.683448	0.693548	0.800732	0.884385	0.930779	0.84258	0.778533	0.893443	0.64897	0.558496	0.986932	0.762848
	0.849666	0.933584	0.90906	0.880051	0.460423	0.885198	0.455836	0.559386	0.520043		0.907794	0.733571
	0.703125	0.621789	0.83994	0.827224	0.926626	0.808328	0.549019	0.704534	0.916375	0.901777	0.984862	0.534259
	0.884867	0.711782	0.940284	0.822372		0.659081	0.560373	0.656805	0.903763	0.916791	0.971524	0.626534
	0.559134	0.508583	0.920533	0.596472	0.421084	0.907258	0.765088	0.899241	0.727765		0.925211	0.63005
	0.801208	0.556417	0.845235		0.699261	0.573305	0.795133	0.999742	0.65425		0.902981
AVG:	0.594573	0.750424	0.848172	0.810189	0.618989	0.816236	0.648348	0.837591	0.759614	0.875524	0.851209	0.806124
SEM:	0.0317921	0.0257625	0.0130431	0.0182437	0.024988	0.01473	0.0162552	0.0162281	0.01836	0.0153843	0.0195482	0.0143092
N:	63	60	61	58	63	62	61	59	64	55	58	61

## Sheet: 10
	% Time Spent in 28.5
	Control	AITC	Pool 2	Pool 3	Pool 4	Pool 5	Pool 6	Pool 7	Pool 8	Pool 9	Pool 10	Pool 11
	0.480828	0.459016	0.828952	0.893981	0.87772	0.69111	0.813433	0.946452	0.758832	0.416379	0.764837	0.823566
	0.646035	0.029549	0.952792	0.653681	0.60483	0.0768941	0.90878	0.853305	0.899439	0.459512	0.723979	0.898048
	0.694942	0.509576	0.85281	0.841667	0.924153	0.776241	0.958607	0.892959	0.648742	0.955459	0.697207	0.946274
		0.521075	0.932813	0.634187	0.757287	0.973647	0.704704	0.945419	0.903611	0.822592	0.752581	0.750434
	0.716956	0.827004	0.558933	0.759387	0.608337	0.85498	0.948381	0.967934	0.836169	0.921321	0.823778	0.939586
	0.678757	0.642812	0.903562	0.903244	0.859263	0.91922	0.914233	0.929614	0.166667	0.996391	0.783076	0.753871
	0.488642	0.966426	0.802395	0.788493	0.800084	0.529215	0.368733	0.879719	0.815066	0.940326	0.846244	0.940794
	0.69094	0.580142	0.966294	0.980495	0.77305	0.91674	0.614538	0.849108	0.819025	0.729344	0.854425	0.862718
	0.647746	0.905976	0.96158	0.790561	0.852506	0.822147	0.928594	0.799564	0.636364	0.56654	0.819277	0.834676
	0.195784	0.704876	0.897385	0.59283	0.925118	0.423275	0.94208	0.929725	0.975335	0.768994	0.821587	0.756947
	0.47022	0.874539	0.921743	0.647727	0.661929	0.25341	0.589653	0.821741	0.905211	0.885654	0.706598	0.925939
	0.75978	0.849887	0.359773	0.781718	0.631744	0.921376	0.817148	0.737845	0.99886	0.696007	0.712107	0.793611
	0.693254	0.865106	0.93224	0.830054	0.948344	0.825038	0.885417	0.813356	0.995086	0.835995	0.638283	0.80949
	0.97659	0.910847	0.7098	0.958534	0.979295	0.889518	0.991487	0.828134	0.93898	0.93497	0.599292	0.922717
	0.631349	0.480839	0.516798	0.683693		0.503753	0.808472	0.753079	0.758547	0.811221	0.751989	0.734245
		0.759144	0.780088	0.641008	0.708112	0.485309	0.85958	0.808206	0.901908	0.810752	0.80778	0.922878
	0.772568	0.91351	0.571161	0.662581	0.762718	0.826865	0.932917	0.875268	0.955749	0.79137	0.841236	0.748626
	0.674067	0.773606	0.808616	0.815757	0.842234	0.859941	0.771739	0.971353	0.928665	0.616535	0.962538	0.845577
	0.683631	0.739603	0.930431	0.887121	0.593155	0.884586	0.998885	0.935559	0.900422	0.488561	0.843211	0.906794
	0.584773	0.928572	0.917114	0.926359	0.863787	0.846535	0.935671	0.764773	0.679012	0.374166	0.889805	0.925874
	0.477272	0.868604	0.756146	0.875146	0.821455	0.980563	0.907603	0.55752	0.759598	0.43313	0.79128	0.83753
	0.916236	0.774482	0.610888	0.731163	0.695104	0.691717	0.924082	0.661437	0.750372	0.984446	0.911076	0.818021
	0.686431	0.827977	0.813837	0.788733	0.522242	0.908056	0.870556	0.752738	0.916602	0.447321	0.899823	0.826775
	0.357808	0.921587	0.52776	0.775745	0.431609	0.910638	0.998611	0.887618	0.939075	0.926761	0.841945	0.916138
	0.934115	0.942603	0.941744	0.811686	0.816511	0.770343	0.820929	0.949863	0.920242	0.959763	0.767735	0.818146
	0.353867	0.990548	0.730697	0.567479	0.814324	0.713074	0.989166	0.856451	0.884251	0.808876	0.679923	0.934942
	0.796743	0.828666	0.666237	0.815086	0.860509	0.731698	0.683013	0.895018	0.834323	0.881356	0.565095	0.717203
	0.548603	0.953627	0.866441	0.597815	0.747917	0.528986	0.991667	0.943911	0.926421	0.621347	0.821988	0.779747
	0.951195	0.839359	0.768741	0.785907	0.772384	0.562601	0.999109	0.947866	0.893132	0.765396	0.881299	0.770326
	0.987421	0.492485	0.693972	0.769011	0.888121	0.746913	0.981223	0.868383		0.706667	0.812943	0.929757
	0.392208	0.683466	0.917508	0.639901	0.848185	0.715909	0.988858	0.845344	0.838411	0.703102	0.549204	0.922851
	0.796954	0.831923	0.676436	0.762664	0.880109	0.716134	0.765877	0.939213	0.652267	0.797961	0.890849	0.781153
	0.0120739	0.998012	0.783494	0.9324		0.934811	0.785504		0.991642	0.201005	0.819113
	0.761715	0.820077	0.881781	0.967299		0.818644	0.804911		0.839986	0.75	0.84781
	0.620363	0.858268	0.628374	0.916485		0.889347	0.937642		0.361111	0.995551	0.717283
	0.988555	0.993909	0.732444	0.88515		0.860881	0.891754		0.716178	0.995879	0.91877
	0.218731	0.811822	0.941425	0.869697		0.898832	0.00683293		0.919143	0.823784	0.825773
	0.721372	0.881775	0.849604	0.873442		0.939698	0.893723		0.891386	0.756183	0.741645
	0.686069	0.692857	0.870724	0.927421		0.83789	0.979847		0.913034	0.930337	0.889564
	0.601604	0.74978	0.727556	0.874439		0.898122	0.902032		0.882636	0.745041	0.911349
	0.8414	0.910166	0.781831	0.846328		0.797403	0.674398		0.829607	0.83862	0.86042
	0.314453	0.704739	0.962133	0.760733		0.771165	0.945205		0.825817	0.658615	0.900147
	0.319191	0.758108	0.752953	0.864346		0.916119	0.974889		0.769363	0.94143	0.902056
		0.564621	0.692174	0.909062		0.748267	0.837254		0.604793		0.797293
	0.823828		0.880412	0.786787		0.852473	0.85291		0.906626	0.386287	0.906765
	0.96124	0.611111	0.861044	0.80439		0.720755	0.85379		0.998157		0.762366
		0.682314	0.714568	0.685575		0.827909	0.659126		0.959818	0.532427	0.798552
	0.629084	0.659068	0.806856	0.839274		0.924484	0.873232		0.774822	0.5	0.873126
		0.754233	0.704104	0.93627		0.931705	0.793459				0.836538
	0.418962	0.833333	0.741924	0.833467		0.9006	0.701081		0.909144		0.961612
	0.489906		0.700698	0.907737		0.93343	0.344594		0.982002	0.87665	0.637114
	0.391322	0.697022	0.736769	0.910858		0.89587	0.462473		0.87304	0.959214	0.7204
	0.27337	0.991971	0.735649	0.972652		0.864533	0.671614		0.822673	0.967867	0.747268
		0.678665	0.839764	0.826639			0.834572		0.844395	0.923735	0.863513
		0.60295	0.997728	0.669953		0.879133	0.677734		0.744592	0.19052	0.56474
	0.637904		0.945833	0.74039		0.77478	0.980513		0.836327	0.848739	0.58445
		0.941395	0.803858	0.904077		0.906128	0.975		0.839516		0.591087
	0.674094	0.564889	0.831048	0.889255		0.692576	0.984494		0.951965	0.478754	0.769952
	0.74505	0.414465	0.606783	0.727639		0.842849	0.980882		0.842977	0.736685	0.556583
			0.780928	0.923658		0.981711	0.904094		0.899444	0.769733	0.77604
	0.162655	0.539642	0.876514	0.896907		0.772523	0.735957		0.89129	0.995006	0.897881
	0.0676416	0.589265	0.753228	0.825472		0.900941	0.744345		0.875826	0.819001	0.954246
	0.426112	0.871098	0.83566	0.84816		0.205913	0.888733		0.845875		0.959029
	0.737815	0.217948	0.713548	0.992961		0.775581	0.537724		0.872414	0.891485	0.679021
AVG:	0.603822	0.743182	0.789798	0.814724	0.776521	0.780183	0.823501	0.856515	0.837935	0.747772	0.791008	0.846727
SEM:	0.0320726	0.0249745	0.0161236	0.0133229	0.023466	0.0233984	0.0230134	0.0166788	0.0179785	0.0271868	0.0136832	0.013088
N:	55	60	64	64	31	63	64	32	62	58	64	32

[truncated: 40 more sheets: 11, 12, 13, 14, 15, 16, 17, 18, 19, 20, 21, 22, 23, 24, 25, 26, 27, 28, 29, 30 …]
