# Supplementary material for: A novel small molecule, AS1, reverses the negative hedonic valence of noxious stimuli
Source: BMC Biol. 2023 Apr 3;21:69. doi: 10.1186/s12915-023-01573-7 (PMC10071644; doi:10.1186/s12915-023-01573-7)
Supplement: Supplementary file 3 — Additional file 3: Supplementary Table 1. Structural analogs of AS1 and their effects upon temperature preference. A list of the structural analogs of AS1 tested in our thermal preference assay (see Fig. 2D), their formal chemical names and structures, and whether or not they were capable of reversing preference for rearing temperature (28.5 °C) in our temperature choice assay. All compounds were obtained from ChemBridge (San Diego, CA). Compound # refers to the ChemBridge ID #. AS1 is included in the final row for purposes of comparison. [file 12915_2023_1573_MOESM3_ESM.xlsx]

## Sheet: Table 1
Additional File 3: Supplementary Table 1. Structural Analogs of AS1 and Their Effects Upon Temperature Preference
	Compound #	Name	Structure	Reverses 28.5 °C Choice?
	5538018	N-(4-isopropylphenyl)nicotinamide		No
	7301738	4-isopropyl-N-3-pyridinylbenzamide		No
	7755382	2,4-dimethyl-N-4-pyridinylbenzamide		No
	7947669	4-ethyl-N-3-pyridinylbenzamide		No
	9047736	2,4,6-trimethyl-N-4-pyridinylbenzamide		No
	9089110	4-propyl-N-4-pyridinylbenzamide		No preference for either temperature
	9089180	N-(4-isopropylphenyl)-3,5-dimethyl-4-isoxazolecarboxamide		No
	9090934	4-propyl-N-3-pyridinylbenzamide		No
	9098532	4-butyl-N-4-pyridinylbenzamide		No
	7264699	4-propan-2-yl-N-pyridin-4-ylbenzamide (AS1)		Yes
