# Supplementary material for: A novel small molecule, AS1, reverses the negative hedonic valence of noxious stimuli
Source: BMC Biol. 2023 Apr 3;21:69. doi: 10.1186/s12915-023-01573-7 (PMC10071644; doi:10.1186/s12915-023-01573-7)
Supplement: Supplementary file 7 — Additional file 7: Supplementary Table 2. Brain regions specifically upregulated in the context of 5 µM AS1 and noxious heat (37.5 °C). A complete list of all of the regions of interest (ROIs) identified from MAP-Mapping analysis of pERK/tERK-labeled brains of larval zebrafish that were incubated in 5 µM AS1 and exposed to noxious heat. The “Signal Specific to AS1 + Heat” was obtained by subtracting the net signals of the “AS1 Only” and “Heat Only” groups from the net signal of the “AS1 + Heat” group for each ROI. ROIs are ranked in order from highest to lowest signal. [file 12915_2023_1573_MOESM7_ESM.xlsx]

## Sheet: Sheet1
Additional File 7: Supplementary Table 2. Brain regions specifically upregulated in the context of 5 µM AS1 and noxious heat (37.5°C)
ROI	Signal Specific to AS1 + Heat
Telencephalon - Isl1 cluster 1	62784
Telencephalon - Isl1 cluster 2	59450
Telencephalon - Subpallial Otpb Cluster 2	57862.3
Telencephalon - S1181t Cluster	55333.9
Diencephalon - Eminentia Thalami	55198.2
Telencephalon - Anterior Commisure	52050
Telencephalon - Subpallial Gad1b cluster	51995.4
Telencephalon - Olfactory bulb dopaminergic neuron areas	51323.1
Telencephalon - Subpallium	50437.3
Diencephalon - Otpb Cluster 2	48466.4
Diencephalon - Retinal Arborization Field 4 (AF4)	47600.9
Diencephalon - Oxtl Cluster 1 in Preoptic Area	47413.8
Diencephalon - Retinal Arborization Field 2 (AF2- Approximate Location)	46758.8
Diencephalon - Preoptic area Vglut2 cluster	46521.1
Telencephalon - Vmat2 cluster	46517.4
Telencephalon - Subpallial Otpb strip	45224.4
Telencephalon - Subpallial dopaminergic cluster	44557.2
Diencephalon - Retinal Arborization Field 3 (AF3)	43716.9
Diencephalon - Dopaminergic Cluster 3 - hypothalamus	40019.1
Diencephalon - Isl1 cluster 1	39266.1
Telencephalon -	38670.7
Rhombencephalon - Glyt2 Cluster 8	38553.6
Telencephalon - Subpallial Vglut2 Cluster	38146
Diencephalon - Isl1 cluster 2	36475.6
Telencephalon - Pallium	36091.2
Diencephalon - Otpb Cluster 4	35964.5
Diencephalon - Hypothalamus Qrfp neuron cluster	35847.3
Rhombencephalon - Olig2 Cluster	35771.8
Rhombencephalon - Gad1b Cluster 8	35509.7
Diencephalon - Hypothalamus Hcrt Neurons	35066.9
Telencephalon - Telencephalic Migrated Area 4 (M4)	35038.4
Diencephalon - Oxtl Cluster 5	34474.1
Diencephalon - Left Habenula Vglut2 Cluster	33383.1
Rhombencephalon - Glyt2 Cluster 7	33307.9
Diencephalon - Oxtl Cluster 2	32549.3
Rhombencephalon - MiM1	32356
Diencephalon - Dopaminergic Cluster 1 - ventral thalamic and periventricular posterior tubercular DA neurons	31653.2
Diencephalon - Hypothalamus s1181t Cluster	30757.2
Telencephalon - Vglut2 rind	30426.5
Mesencephalon - Vmat2 cluster2	28483.6
Diencephalon - Olig2 Band 2	27055.6
Rhombencephalon - Spiral Fiber Neuron Posterior cluster	26252.8
Rhombencephalon - Mauthner	26157.5
Diencephalon - Preoptic Area	26037.8
Rhombencephalon - Gad1b Cluster 6	25823.4
Telencephalon - Olig2 Cluster	25415.3
Telencephalon - Olfactory Bulb	24123.4
Diencephalon - Otpb Cluster 3	23189.8
Rhombencephalon - Vglut2 cluster 1	23112.5
Diencephalon - Ventral Thalamus	22614
Rhombencephalon - Otpb Cluster 1	22484.3
Diencephalon - Hypothalamus Gad1b Cluster 2	22390.6
Diencephalon - Hypothalamus Vglut2 Cluster 2	21908.4
Rhombencephalon - Otpb Cluster 5	21365.9
Rhombencephalon - Isl1 Cluster 2	20801.4
Diencephalon - Preoptic Otpb Cluster	19626.6
Rhombencephalon - Anterior Cluster of nV Trigeminal Motorneurons	18215.7
Diencephalon - Anterior group of the posterior tubercular vmat2 neurons	18048.8
Rhombencephalon - Gad1b Cluster 9	17895.1
Rhombencephalon - Gad1b Cluster 18	17735
Diencephalon - Migrated Posterior Tubercular Area (M2)	17248.4
Diencephalon - Right Habenula Vglut2 Cluster	17020.7
Diencephalon - Posterior Tuberculum	16128.4
Diencephalon - Dorsal Thalamus	16051.3
Diencephalon - Dopaminergic Cluster 4/5 - posterior tuberculum and hypothalamus	15771.9
Rhombencephalon - Otpb Cluster 2 - locus coeruleus	15356.7
Diencephalon - Preoptic area posterior dopaminergic cluster	15298.5
Rhombencephalon - RoL2	14726
Diencephalon - Otpb Cluster 1	14710.1
Diencephalon - Rostral Hypothalamus	14600
Rhombencephalon - Oxtl Cluster 2 Near MC axon cap	14593.9
Diencephalon - Habenula	14090.4
Diencephalon - Pretectal Gad1b Cluster	13821.8
Ganglia - Lateral Line Neuromast OC1	13662.4
Rhombencephalon - Locus Coreuleus	13413.9
Rhombencephalon - Gad1b Cluster 19	12861.3
Rhombencephalon - Spiral Fiber Neuron Anterior cluster	11867.7
Diencephalon - Retinal Arborization Field 1 (AF1- Approximate Location)	11327.1
Rhombencephalon - RoL3	11223.2
Diencephalon - Pretectal dopaminergic cluster	10597.3
Mesencephalon - Vmat2 cluster of paraventricular organ	10260.8
Rhombencephalon - Ptf1a Cluster 1	9981.47
Rhombencephalon - MiD2	9951.08
Rhombencephalon - Gad1b Cluster 16	9758.2
Diencephalon - Dopaminergic Cluster 2 - posterior tuberculum	9182.1
Diencephalon -	8916.11
Rhombencephalon - Posterior Cluster of nV Trigeminal Motorneurons	8813.36
Diencephalon - Hypothalamus Gad1b Cluster 1	8810.21
Rhombencephalon - Cerebellum Gad1b Enriched Areas	8478.31
Rhombencephalon - RoM2	7858.52
Rhombencephalon - Medial Vestibular Nucleus	7788.74
Rhombencephalon - Glyt2 Cluster 14	7646.45
Rhombencephalon - RoM3	7221.73
Diencephalon - Hypothalamus 6.7FRhcrtR-Gal4 cluster 1	6882.39
Mesencephalon - Isl1 cluster of the mesencephalic region	6687.92
Rhombencephalon - RoL-R1	6683.71
Diencephalon - Postoptic Commissure	6193.12
Rhombencephalon - Olig2 enriched areas in cerebellum	6184.99
Rhombencephalon - 6.7FDhcrtR-Gal4 Cluster 5	6097.94
Telencephalon - Postoptic Commissure	5446.6
Diencephalon - Medial vglut2 cluster	5322.25
Rhombencephalon - Rhombomere 4	4929.17
Diencephalon - Anterior pretectum cluster of vmat2 Neurons	4910.73
Rhombencephalon - Rhombomere 2	4539.06
Rhombencephalon - Gad1b Cluster 5	4480.09
Rhombencephalon - Rhombomere 3	4451.22
Rhombencephalon - MiT	4354.04
Rhombencephalon - Glyt2 Cluster 3	4302.12
Rhombencephalon - Glyt2 Cluster 10	4231.23
Rhombencephalon - Vglut2 cluster 2	3738.04
Diencephalon - Isl1 cluster 3	3443.26
Rhombencephalon - Glyt2 Cluster 12	3375.66
Rhombencephalon - Neuropil Region 4	3362.25
Rhombencephalon - Otpb Cluster 3	2806.2
Rhombencephalon - MiR1	2703.73
Rhombencephalon - Glyt2 Cluster 5	2156.55
Rhombencephalon - Vmat2 Cluster 1	2015.25
Diencephalon - Intermediate Hypothalamus	1944.79
Rhombencephalon - Glyt2 Cluster 6	1824.91
Diencephalon - Oxtl Cluster 4 - sparse in hypothalamus	1645.07
Rhombencephalon - MiV1	1292.56
Rhombencephalon - Glyt2 Cluster 11	1206.64
Rhombencephalon - Spinal Backfill Vestibular Population	1168.95
Rhombencephalon - Glyt2 Stripe 3	520.911
Rhombencephalon - 6.7FDhcrtR-Gal4 Cluster 2 Sparse	421.747
Rhombencephalon - Rhombomere 5	347.655
Rhombencephalon - S1181t Cluster	257.592
Diencephalon - Oxtl Cluster 3	230.06
Rhombencephalon - Gad1b Cluster 17	197.601
Diencephalon - Pineal	166.653
Diencephalon - Pineal Vmat2 cluster	114.298
Rhombencephalon - Otpb Cluster 4	81.5449
Ganglia - Statoacoustic Ganglion	73.701
Rhombencephalon - Mauthner Cell Axon Cap	49.26
Rhombencephalon - Isl1 Cluster 1	24.4084
Rhombencephalon - Glyt2 Cluster 1	10.4124
Mesencephalon - Torus Longitudinalis	-10.4916
Rhombencephalon - Gad1b Cluster 13	-367.094
Rhombencephalon - Vmat2 Stripe3	-433.666
Rhombencephalon - Interpeduncular Nucleus	-569.553
Rhombencephalon - Neuropil Region 6	-581.833
Rhombencephalon - Tangential Vestibular Nucleus	-582.271
Rhombencephalon - Cerebellum	-619.091
Rhombencephalon - Rhombomere 1	-624.385
Rhombencephalon - Corpus Cerebelli	-745.879
Rhombencephalon - Isl1 Cluster 3	-774.533
Rhombencephalon - Vglut2 Stripe 3	-774.994
Rhombencephalon - Glyt2 Cluster 1	-919.866
Rhombencephalon - Vmat2 Cluster 5	-1421.05
Mesencephalon - Retinal Arborization Field 9 (AF9)	-1596.66
Rhombencephalon - Vmat2 Cluster 4	-1654.06
Rhombencephalon - Isl1 Stripe 1	-1848.66
Rhombencephalon - MiV2	-2189.92
Rhombencephalon - RoM1	-2492.86
Rhombencephalon - Gad1b Stripe 3	-2670.18
Rhombencephalon - 6.7FDhcrtR-Gal4 Stripe 4	-2906.2
Rhombencephalon - Neuropil Region 5	-3059
Rhombencephalon - Eminentia Granularis	-3571.31
Rhombencephalon - Lobus caudalis cerebelli	-3657.53
Rhombencephalon - MiD3	-3729.26
Ganglia - Olfactory Epithelium	-4226.91
Rhombencephalon - Vglut2 Stripe 4	-4345.41
Ganglia - Lateral Line Neuromast SO2	-4603.11
Diencephalon - Pretectum	-4991.41
Rhombencephalon - Vmat2 Cluster 3	-5014.93
Diencephalon - Olig2 Band	-5181.96
Rhombencephalon -	-5209.17
Spinal Cord - Gad1b Stripe 1	-5273.71
Rhombencephalon - MiR2	-5331.18
Rhombencephalon - Glyt2 Stripe 2	-5624.12
Rhombencephalon - 6.7FDhcrtR-Gal4 Cluster 1	-5704.76
Rhombencephalon - Gad1b Cluster 1	-5758.96
Diencephalon - Hypothalamus Vglut2 Cluster 3	-6030.64
Rhombencephalon - Gad1b Cluster 10	-6071.82
Rhombencephalon - Vmat2 Cluster 2	-6192.22
Rhombencephalon - Valvula Cerebelli	-6413.58
Rhombencephalon - VII Facial Motor and octavolateralis efferent neurons	-6538.98
Rhombencephalon - Glyt2 Cluster 13	-6786.51
Rhombencephalon - Gad1b Cluster 15	-7078.93
Rhombencephalon - Cerebelluar-Vglut2 enriched areas	-7195.48
Rhombencephalon - Gad1b Cluster 4	-7260.67
Diencephalon - Diffuse Nucleus of the Intermediate Hypothalamus	-7484.74
Rhombencephalon - Gad1b Cluster 14	-7520.1
Spinal Cord - Vglut2 Stripe 2	-7699.64
Rhombencephalon - Oxtl Cluster 1 Sparse	-7763.7
Rhombencephalon - 6.7FDhcrtR-Gal4 Stripe 3	-7861.68
Rhombencephalon - Area Postrema	-8077.35
Mesencephalon - Tecum Neuropil	-8979.3
Rhombencephalon - Rhombomere 6	-9287.98
Spinal Cord - Neurons with descending projections labelled by spinal backfills	-9470.36
Rhombencephalon - Vglut2 Stripe 2	-9628.79
Rhombencephalon - Olig2 Stripe	-9679.08
Mesencephalon - Ptf1a Cluster	-9771.8
Mesencephalon - Torus Semicircularis	-9872
Rhombencephalon - Otpb Cluster 6	-10114.1
Rhombencephalon - Gad1b Stripe 2	-10145.3
Mesencephalon - Tectum Stratum Periventriculare	-10882.9
Diencephalon - Hypothalamus 6.7FRhcrtR-Gal4 cluster 2	-10979.6
Rhombencephalon - Vmat2 Stripe2	-10984.8
Spinal Cord - Glyt2 Stripe	-11146.3
Spinal Cord - Vmat2 Stripe2	-11504.9
Spinal Cord - Olig2 Stripe	-11559.7
Rhombencephalon - VII' Facial Motor and octavolateralis efferent neurons	-11669.4
Rhombencephalon - Raphe - Inferior	-11719.4
Spinal Cord - Gad1b Stripe 2	-11940.3
Mesencephalon -	-12131.2
Mesencephalon - NucMLF (nucleus of the medial longitudinal fascicle)	-12589.4
Spinal Cord - Vglut2 Stripe 1	-12590.5
Rhombencephalon - Qrfp neuron cluster sparse	-12770
Rhombencephalon - Gad1b Cluster 2	-12838.9
Rhombencephalon - Small cluster of TH stained neurons	-12916.1
Rhombencephalon - Gad1b Cluster 3	-12980.5
Rhombencephalon - Vglut2 cluster 3	-13124.5
Spinal Cord	-13379.6
Spinal Cord - Dorsal Sparse Isl1 cluster	-13869.8
Rhombencephalon - Gad1b Cluster 7	-14002.8
Rhombencephalon - Raphe - Superior	-14014
Rhombencephalon - Vglut2 Stripe 1	-14030.8
Diencephalon - Retinal Arborization Field 6 (AF6)	-14062.4
Rhombencephalon - 6.7FDhcrtR-Gal4 Stripe 2	-14201.4
Spinal Cord - Isl1 stripe - motorneurons	-14919.8
Spinal Cord - Vmat2 Stripe1	-15987.8
Rhombencephalon - Caudal Ventral Cluster Labelled by Spinal Backfills	-16124.8
Rhombencephalon - Rhombomere 7	-16482.9
Rhombencephalon - Oculomotor Nucleus nIV	-16552.8
Spinal Cord - 6.7FDhcrtR-Gal4 Stripe	-16848.3
Rhombencephalon - Cerebellar Neuropil 1	-17217.1
Mesencephalon - Tegmentum	-17275
Rhombencephalon - Glyt2 Stripe 1	-17296.4
Rhombencephalon - Gad1b Stripe 1	-17753
Rhombencephalon - Noradrendergic neurons of the Interfascicular and Vagal areas	-17975.9
Rhombencephalon - 6.7FDhcrtR-Gal4 Cluster 4	-18034.5
Rhombencephalon - Vmat2 Stripe1	-18644.6
Rhombencephalon - Neuropil Region 3	-18941.6
Rhombencephalon - Glyt2 Cluster 2	-19040.1
Rhombencephalon - Gad1b Cluster 11	-19340.2
Rhombencephalon - 6.7FDhcrtR-Gal4 Cluster 3	-19534.9
Rhombencephalon - Neuropil Region 2	-19822.6
Rhombencephalon - Ptf1a Stripe	-20843.2
Diencephalon - Migrated Area of the Pretectum (M1)	-20927
Rhombencephalon - CaD	-21077.6
Spinal Cord - Vglut2 Stripe 3	-21498.9
Mesencephalon - Oculomotor Nucleus nIII	-21691.4
Rhombencephalon - X Vagus motorneuron cluster	-22874.8
Spinal Cord - Neuropil Region	-23691.3
Rhombencephalon - Gad1b Cluster 20	-23696.4
Mesencephalon - Medial Tectal Band	-24021.2
Rhombencephalon - Glyt2 Cluster 4	-25218.5
Rhombencephalon - Inferior Olive	-25341
Ganglia - Lateral Line Neuromast SO1	-29011.5
Rhombencephalon - CaV	-30272.6
Ganglia - Lateral Line Neuromast D2	-30431.6
Rhombencephalon - Gad1b Cluster 12	-30696.7
Mesencephalon - Retinal Arborization Field 8 (AF8)	-31776.1
Rhombencephalon - 6.7FDhcrtR-Gal4 Stripe 1	-32120.8
Mesencephalon - Vglut2 cluster 1	-32644.2
Mesencephalon - Retinal Arborization Field 7 (AF7)	-37025.7
Mesencephalon - Oxtl Cluster Sparse	-37688.9
Rhombencephalon - Vglut2 cluster 4	-38787.3
Mesencephalon - Otpb Cluster	-44114.1
Mesencephalon - Sparse 6.7FRhcrtR cluster	-45346.8
Diencephalon - Retinal Arborization Field 5 (AF5)	-48696.6
Rhombencephalon - Lateral Reticular Nucleus	-54715
