# Supplementary material for: A novel small molecule, AS1, reverses the negative hedonic valence of noxious stimuli
Source: BMC Biol. 2023 Apr 3;21:69. doi: 10.1186/s12915-023-01573-7 (PMC10071644; doi:10.1186/s12915-023-01573-7)
Supplement: Supplementary file 8 — Additional file 8: Supplementary Table 3. Brain regions upregulated in the context of 5 µM AS1 alone (at 28.5 °C). A complete list of all of the regions of interest (ROIs) identified from MAP-Mapping analysis of pERK/tERK-labeled brains of larval zebrafish that were incubated in 5 µM AS1 and exposed to rearing temperature (28.5 °C). The “Net Signal” was obtained by comparing the “AS1 Only” group to the control group, and subtracting the negative signal from the positive signal. ROIs are ranked in order from highest to lowest signal. [file 12915_2023_1573_MOESM8_ESM.xlsx]

## Sheet: Sheet1
Additional File 8: Supplementary Table 3. Brain regions upregulated in the context of 5 µM AS1 alone (at 28.5°C)
ROI Name	Net Signal in AS1 Only vs Control
Mesencephalon - NucMLF (nucleus of the medial longitudinal fascicle)	62450.9
Mesencephalon - Vglut2 cluster 1	59367.9
Diencephalon - Hypothalamus 6.7FRhcrtR-Gal4 cluster 2	58532.8
Rhombencephalon - Oculomotor Nucleus nIV	58170
Diencephalon - Isl1 cluster 3	56138.1
Mesencephalon - Oculomotor Nucleus nIII	54478.1
Mesencephalon - Retinal Arborization Field 8 (AF8)	51421.5
Diencephalon - Retinal Arborization Field 5 (AF5)	49862.2
Mesencephalon - Otpb Cluster	49748.1
Mesencephalon - Ptf1a Cluster	49306.8
Mesencephalon - Sparse 6.7FRhcrtR cluster	46709.2
Rhombencephalon - Glyt2 Cluster 12	44921.7
Diencephalon - Hypothalamus 6.7FRhcrtR-Gal4 cluster 1	44676.9
Mesencephalon - Tegmentum	43662.5
Rhombencephalon - Glyt2 Cluster 3	43232.9
Rhombencephalon - Glyt2 Cluster 4	43169.6
Rhombencephalon - Glyt2 Cluster 2	42995.9
Diencephalon - Oxtl Cluster 3	42686.8
Mesencephalon - Oxtl Cluster Sparse	40452.8
Rhombencephalon - Gad1b Cluster 14	39920.2
Mesencephalon - Retinal Arborization Field 9 (AF9)	39420.8
Rhombencephalon - Lateral Reticular Nucleus	39412
Rhombencephalon - Gad1b Cluster 17	35859.5
Rhombencephalon - 6.7FDhcrtR-Gal4 Stripe 2	34265.3
Diencephalon - Dopaminergic Cluster 2 - posterior tuberculum	33951.2
Rhombencephalon - MiD3	33882
Diencephalon - Migrated Area of the Pretectum (M1)	33834.2
Rhombencephalon - 6.7FDhcrtR-Gal4 Stripe 1	33531.5
Rhombencephalon - CaV	32655
Diencephalon - Medial vglut2 cluster	32397.8
Rhombencephalon - Qrfp neuron cluster sparse	32308.7
Rhombencephalon - Neuropil Region 2	32270.2
Rhombencephalon - Gad1b Cluster 12	32029
Rhombencephalon - 6.7FDhcrtR-Gal4 Cluster 3	31867.7
Rhombencephalon - Gad1b Cluster 11	31451.6
Rhombencephalon - X Vagus motorneuron cluster	31065.1
Diencephalon - Olig2 Band	30325.7
Rhombencephalon - Vmat2 Cluster 4	29862.8
Rhombencephalon - Noradrendergic neurons of the Interfascicular and Vagal areas	29756.2
Rhombencephalon - Gad1b Cluster 2	29598.7
Rhombencephalon - Vmat2 Stripe1	29519.4
Rhombencephalon - Glyt2 Cluster 5	28866.3
Rhombencephalon - Glyt2 Cluster 6	28837.3
Rhombencephalon - Vglut2 cluster 4	28564.3
Mesencephalon - Retinal Arborization Field 7 (AF7)	28531.6
Mesencephalon - Medial Tectal Band	28118.4
Rhombencephalon - Gad1b Cluster 20	27903.5
Rhombencephalon - Glyt2 Cluster 11	27842
Spinal Cord - Dorsal Sparse Isl1 cluster	27402.9
Rhombencephalon - Cerebellar Neuropil 1	27177.6
Spinal Cord - Vmat2 Stripe1	27117.1
Mesencephalon - Tecum Neuropil	26940.1
Rhombencephalon - Vglut2 Stripe 1	26836.6
Mesencephalon - Vmat2 cluster2	26628.1
Rhombencephalon - Glyt2 Cluster 14	26171
Rhombencephalon - Gad1b Cluster 19	26003.3
Spinal Cord - Neuropil Region	25863.1
Rhombencephalon - Gad1b Cluster 1	25492.3
Ganglia - Lateral Line Neuromast D2	25233.8
Spinal Cord - 6.7FDhcrtR-Gal4 Stripe	24923.4
Rhombencephalon - Glyt2 Cluster 13	24771.5
Rhombencephalon - Neuropil Region 3	24299.5
Rhombencephalon - Gad1b Stripe 2	24124.8
Rhombencephalon - Medial Vestibular Nucleus	24006.2
Rhombencephalon - Gad1b Cluster 15	23756.1
Rhombencephalon - Ptf1a Stripe	22924.7
Mesencephalon -	22425.9
Spinal Cord - Vglut2 Stripe 1	22115.8
Diencephalon - Posterior Tuberculum	22113.3
Rhombencephalon - CaD	22045.7
Diencephalon - Anterior group of the posterior tubercular vmat2 neurons	21720.4
Rhombencephalon - Gad1b Cluster 10	21348.2
Rhombencephalon - Spinal Backfill Vestibular Population	21217.1
Spinal Cord - Isl1 stripe - motorneurons	20985.5
Rhombencephalon - Neuropil Region 6	20847.2
Rhombencephalon - Rhombomere 7	20845.3
Diencephalon - Pretectum	20783.1
Rhombencephalon - Tangential Vestibular Nucleus	20706.7
Mesencephalon - Isl1 cluster of the mesencephalic region	20257.9
Rhombencephalon - Rhombomere 6	20174.1
Rhombencephalon - Raphe - Superior	20033.7
Spinal Cord - Glyt2 Stripe	19876.2
Diencephalon - Ventral Thalamus	19803.2
Diencephalon - Dorsal Thalamus	19129
Rhombencephalon - Vglut2 cluster 2	19030.8
Rhombencephalon - Small cluster of TH stained neurons	18749.4
Rhombencephalon - Gad1b Stripe 1	18742.5
Rhombencephalon - Vglut2 cluster 3	17604.1
Rhombencephalon - Glyt2 Stripe 1	17310.9
Rhombencephalon - Cerebelluar-Vglut2 enriched areas	17300.6
Spinal Cord - Neurons with descending projections labelled by spinal backfills	17096.1
Rhombencephalon - Mauthner Cell Axon Cap	16951.2
Rhombencephalon - Isl1 Stripe 1	16795.2
Spinal Cord	16613.2
Spinal Cord - Olig2 Stripe	16453.4
Spinal Cord - Vglut2 Stripe 3	16342.6
Mesencephalon - Torus Semicircularis	16258
Rhombencephalon - Caudal Ventral Cluster Labelled by Spinal Backfills	15804.4
Diencephalon - Anterior pretectum cluster of vmat2 Neurons	15702.1
Diencephalon - Dopaminergic Cluster 1 - ventral thalamic and periventricular posterior tubercular DA neurons	15649.8
Rhombencephalon - S1181t Cluster	15337.1
Mesencephalon - Tectum Stratum Periventriculare	15186.9
Rhombencephalon - 6.7FDhcrtR-Gal4 Cluster 2 Sparse	14850.2
Rhombencephalon - VII' Facial Motor and octavolateralis efferent neurons	14449.9
Rhombencephalon - Glyt2 Stripe 2	14289
Rhombencephalon - Vmat2 Stripe2	13965.3
Rhombencephalon - Gad1b Cluster 5	13801.7
Spinal Cord - Vglut2 Stripe 2	13344.1
Rhombencephalon - VII Facial Motor and octavolateralis efferent neurons	13300.5
Rhombencephalon - 6.7FDhcrtR-Gal4 Cluster 1	13204
Rhombencephalon -	13182.3
Rhombencephalon - Neuropil Region 4	13151.7
Rhombencephalon - Raphe - Inferior	12997.9
Rhombencephalon - Otpb Cluster 5	12796.1
Rhombencephalon - Inferior Olive	12795.3
Spinal Cord - Gad1b Stripe 2	12420.7
Diencephalon - Hypothalamus Gad1b Cluster 1	11572.9
Rhombencephalon - Rhombomere 5	11569.7
Rhombencephalon - MiT	11330.7
Rhombencephalon - Vglut2 Stripe 2	11281.8
Rhombencephalon - Valvula Cerebelli	11161.1
Rhombencephalon - Olig2 Stripe	10932.5
Rhombencephalon - Otpb Cluster 6	10772
Rhombencephalon - Otpb Cluster 2 - locus coeruleus	10355.7
Spinal Cord - Gad1b Stripe 1	10184
Rhombencephalon - Gad1b Cluster 3	9913.87
Rhombencephalon - Rhombomere 1	9901.91
Diencephalon - Retinal Arborization Field 6 (AF6)	9871.83
Rhombencephalon - Gad1b Cluster 13	9720.42
Rhombencephalon - Gad1b Cluster 16	9696.85
Diencephalon - Diffuse Nucleus of the Intermediate Hypothalamus	9579.46
Rhombencephalon - Gad1b Cluster 4	9481.06
Rhombencephalon - MiD2	8988.47
Diencephalon - Migrated Posterior Tubercular Area (M2)	8886.19
Rhombencephalon - Ptf1a Cluster 1	8795.78
Rhombencephalon - Oxtl Cluster 1 Sparse	8696.28
Spinal Cord - Vmat2 Stripe2	8562.12
Rhombencephalon - RoM2	8480.27
Rhombencephalon - MiR2	8276.96
Diencephalon - Hypothalamus Gad1b Cluster 2	8142.72
Diencephalon -	8060.35
Rhombencephalon - 6.7FDhcrtR-Gal4 Stripe 3	8035.45
Diencephalon - Otpb Cluster 4	8020.38
Rhombencephalon - Vmat2 Cluster 3	7949
Rhombencephalon - Otpb Cluster 1	7900.31
Diencephalon - Hypothalamus s1181t Cluster	7702.96
Diencephalon - Otpb Cluster 1	7675.97
Rhombencephalon - Locus Coreuleus	7601.08
Rhombencephalon - Corpus Cerebelli	7269.6
Rhombencephalon - Gad1b Cluster 6	7185.66
Diencephalon - Pretectal dopaminergic cluster	7082.6
Rhombencephalon - Vglut2 Stripe 3	7025.4
Rhombencephalon - Glyt2 Cluster 1	6820.73
Rhombencephalon - Lobus caudalis cerebelli	6698.93
Rhombencephalon - Cerebellum	6630.49
Rhombencephalon - Vmat2 Cluster 2	6192.22
Rhombencephalon - Gad1b Cluster 18	6103.89
Rhombencephalon - Vglut2 Stripe 4	6084.64
Rhombencephalon - Glyt2 Stripe 3	6003.27
Rhombencephalon - Rhombomere 4	5982.33
Diencephalon - Hypothalamus Vglut2 Cluster 3	5900.09
Diencephalon - Olig2 Band 2	5690.65
Rhombencephalon - Spiral Fiber Neuron Anterior cluster	5431.96
Rhombencephalon - 6.7FDhcrtR-Gal4 Cluster 5	5361.3
Rhombencephalon - Gad1b Stripe 3	5349.45
Rhombencephalon - Rhombomere 3	5139.23
Diencephalon - Hypothalamus Hcrt Neurons	5128.04
Ganglia - Lateral Line Neuromast OC1	4854.79
Diencephalon - Left Habenula Vglut2 Cluster	4840.96
Rhombencephalon - Mauthner	4798.96
Rhombencephalon - Oxtl Cluster 2 Near MC axon cap	4723.21
Rhombencephalon - Rhombomere 2	4693.01
Diencephalon - Intermediate Hypothalamus	4332.1
Diencephalon - Retinal Arborization Field 4 (AF4)	4231.9
Rhombencephalon - Anterior Cluster of nV Trigeminal Motorneurons	3928.26
Rhombencephalon - Neuropil Region 5	3813.07
Rhombencephalon - Vglut2 cluster 1	3642.96
Diencephalon - Hypothalamus Qrfp neuron cluster	3631.01
Rhombencephalon - RoM1	3622.7
Rhombencephalon - 6.7FDhcrtR-Gal4 Cluster 4	3584.73
Rhombencephalon - Olig2 enriched areas in cerebellum	3295.22
Rhombencephalon - RoL3	3187.96
Rhombencephalon - MiV2	3132.34
Rhombencephalon - 6.7FDhcrtR-Gal4 Stripe 4	2965.35
Rhombencephalon - Area Postrema	2949.12
Diencephalon - Hypothalamus Vglut2 Cluster 2	2912.97
Rhombencephalon - Vmat2 Cluster 5	2806.13
Diencephalon - Retinal Arborization Field 3 (AF3)	2680.96
Rhombencephalon - Posterior Cluster of nV Trigeminal Motorneurons	2537.02
Rhombencephalon - Vmat2 Stripe3	2467.9
Rhombencephalon - Olig2 Cluster	2315.62
Rhombencephalon - MiM1	2245.23
Rhombencephalon - Cerebellum Gad1b Enriched Areas	2085.75
Diencephalon - Oxtl Cluster 5	1996.85
Rhombencephalon - Gad1b Cluster 9	1957.15
Rhombencephalon - Vmat2 Cluster 1	1942.68
Rhombencephalon - Gad1b Cluster 7	1819.25
Rhombencephalon - RoL-R1	1752.59
Diencephalon - Habenula	1615.22
Rhombencephalon - RoL2	1571.92
Diencephalon - Rostral Hypothalamus	1461.66
Rhombencephalon - RoM3	1332.17
Telencephalon - Vglut2 rind	1246.1
Rhombencephalon - Eminentia Granularis	1161.44
Rhombencephalon - Spiral Fiber Neuron Posterior cluster	788.281
Diencephalon - Right Habenula Vglut2 Cluster	742.62
Telencephalon - Pallium	681.891
Diencephalon - Oxtl Cluster 1 in Preoptic Area	598.759
Diencephalon - Isl1 cluster 2	581.352
Rhombencephalon - Glyt2 Cluster 8	562.932
Rhombencephalon - MiR1	522.015
Diencephalon - Otpb Cluster 2	446.054
Diencephalon - Preoptic Area	437.794
Rhombencephalon - Isl1 Cluster 3	432.334
Telencephalon - Isl1 cluster 1	397.333
Telencephalon -	272.279
Rhombencephalon - Glyt2 Cluster 7	235.112
Telencephalon - Subpallial Otpb Cluster 2	219.12
Telencephalon - Subpallial Gad1b cluster	183.073
Rhombencephalon - MiV1	133.288
Telencephalon - Vmat2 cluster	128.952
Telencephalon - Subpallium	123.1
Telencephalon - Olfactory bulb dopaminergic neuron areas	110.367
Diencephalon - Pretectal Gad1b Cluster	78.2589
Rhombencephalon - Isl1 Cluster 1	77.996
Telencephalon - Subpallial Otpb strip	49.1049
Telencephalon - Olfactory Bulb	46.7717
Rhombencephalon - Isl1 Cluster 2	46.0683
Diencephalon - Dopaminergic Cluster 4/5 - posterior tuberculum and hypothalamus	41.0551
Rhombencephalon - Interpeduncular Nucleus	20.1969
Telencephalon - Subpallial dopaminergic cluster	19.2462
Telencephalon - S1181t Cluster	16.5452
Telencephalon - Olig2 Cluster	15.0038
Telencephalon - Subpallial Vglut2 Cluster	10.9237
Ganglia - Lateral Line Neuromast SO2	7.1802
Telencephalon - Postoptic Commissure	5.5954
Mesencephalon - Torus Longitudinalis	3.6116
Ganglia - Statoacoustic Ganglion	1.235
Diencephalon - Dopaminergic Cluster 3 - hypothalamus	0
Diencephalon - Eminentia Thalami	0
Diencephalon - Isl1 cluster 1	0
Diencephalon - Otpb Cluster 3	0
Diencephalon - Oxtl Cluster 2	0
Diencephalon - Oxtl Cluster 4 - sparse in hypothalamus	0
Diencephalon - Pineal	0
Diencephalon - Pineal Vmat2 cluster	0
Diencephalon - Postoptic Commissure	0
Diencephalon - Preoptic area posterior dopaminergic cluster	0
Diencephalon - Preoptic area Vglut2 cluster	0
Diencephalon - Retinal Arborization Field 1 (AF1- Approximate Location)	0
Diencephalon - Retinal Arborization Field 2 (AF2- Approximate Location)	0
Ganglia - Lateral Line Neuromast SO1	0
Mesencephalon - Vmat2 cluster of paraventricular organ	0
Rhombencephalon - Gad1b Cluster 8	0
Rhombencephalon - Glyt2 Cluster 10	0
Rhombencephalon - Glyt2 Cluster 1	0
Rhombencephalon - Otpb Cluster 3	0
Rhombencephalon - Otpb Cluster 4	0
Telencephalon - Anterior Commisure	0
Telencephalon - Telencephalic Migrated Area 4 (M4)	-1.0035
Diencephalon - Preoptic Otpb Cluster	-2.9439
Ganglia - Olfactory Epithelium	-31.3531
Telencephalon - Isl1 cluster 2	-166.645
