# Supplementary material for: A novel small molecule, AS1, reverses the negative hedonic valence of noxious stimuli
Source: BMC Biol. 2023 Apr 3;21:69. doi: 10.1186/s12915-023-01573-7 (PMC10071644; doi:10.1186/s12915-023-01573-7)
Supplement: Supplementary file 9 — Additional file 9: Supplementary Table 4. Brain regions upregulated in the context of heat alone (37.5 °C). A complete list of all of the regions of interest (ROIs) identified from MAP-Mapping analysis of pERK/tERK-labeled brains of larval zebrafish that were incubated in 1% DMSO and exposed to noxious heat (37.5 °C). The “Net Signal” was obtained by comparing the “Heat Only” group to the control group, and subtracting the negative signal from the positive signal. ROIs are ranked in order from highest to lowest signal. [file 12915_2023_1573_MOESM9_ESM.xlsx]

## Sheet: Sheet1
Additional File 9: Supplementary Table 4. Brain regions upregulated in the context of heat alone (37.5°C).
ROI Name	Net Signal in Heat Only Vs Control
Diencephalon - Retinal Arborization Field 5 (AF5)	39269.2
Rhombencephalon - 6.7FDhcrtR-Gal4 Cluster 4	39078
Mesencephalon - Retinal Arborization Field 7 (AF7)	32738.4
Rhombencephalon - MiR2	32721.2
Rhombencephalon - MiV2	30871.2
Ganglia - Lateral Line Neuromast SO1	29011.5
Diencephalon - Migrated Area of the Pretectum (M1)	24914.7
Mesencephalon - Retinal Arborization Field 8 (AF8)	24194.8
Rhombencephalon - Tangential Vestibular Nucleus	22848.7
Diencephalon - Retinal Arborization Field 6 (AF6)	21414.8
Spinal Cord - Vglut2 Stripe 3	19820.4
Rhombencephalon - 6.7FDhcrtR-Gal4 Cluster 3	19309.2
Rhombencephalon - Spinal Backfill Vestibular Population	16659.9
Rhombencephalon - Lateral Reticular Nucleus	16654.7
Rhombencephalon - Vglut2 cluster 4	16281.4
Rhombencephalon - Glyt2 Cluster 11	16227
Rhombencephalon - RoL3	16217.3
Rhombencephalon - Spiral Fiber Neuron Anterior cluster	16196.8
Rhombencephalon - Gad1b Cluster 13	15600.4
Rhombencephalon - Inferior Olive	15024.7
Spinal Cord - Neuropil Region	14606.1
Rhombencephalon - Gad1b Cluster 7	14507.4
Rhombencephalon - Raphe - Superior	14352.9
Spinal Cord - Isl1 stripe - motorneurons	13046.3
Rhombencephalon - Raphe - Inferior	12818.4
Rhombencephalon - Glyt2 Cluster 13	12763.5
Rhombencephalon - Gad1b Cluster 3	11576.4
Spinal Cord - Olig2 Stripe	11541.4
Spinal Cord - Gad1b Stripe 2	11387.6
Rhombencephalon - Glyt2 Cluster 14	11383.6
Rhombencephalon - Neuropil Region 4	11294.5
Ganglia - Lateral Line Neuromast D2	10468
Rhombencephalon - Neuropil Region 6	9908.84
Telencephalon - Telencephalic Migrated Area 4 (M4)	9462.3
Rhombencephalon - MiM1	9453.1
Rhombencephalon - Glyt2 Cluster 7	9066.37
Rhombencephalon - Gad1b Cluster 19	8572.97
Spinal Cord - Vmat2 Stripe2	8535.9
Spinal Cord	8436.51
Rhombencephalon - Eminentia Granularis	8433.13
Rhombencephalon - Olig2 Stripe	8428.38
Rhombencephalon - CaV	8107.1
Mesencephalon - Torus Semicircularis	7857.69
Rhombencephalon - Rhombomere 5	7511.07
Rhombencephalon - Posterior Cluster of nV Trigeminal Motorneurons	7425.78
Rhombencephalon - Rhombomere 6	6405.29
Rhombencephalon - Glyt2 Cluster 10	5979.92
Rhombencephalon - Area Postrema	5707.2
Diencephalon - Migrated Posterior Tubercular Area (M2)	5421.87
Diencephalon - Diffuse Nucleus of the Intermediate Hypothalamus	5210.03
Diencephalon - Retinal Arborization Field 4 (AF4)	4936.73
Rhombencephalon - Neuropil Region 5	4910.03
Rhombencephalon - RoM2	4898.22
Rhombencephalon - RoM3	4839.11
Rhombencephalon - Neuropil Region 3	4720.45
Diencephalon - Otpb Cluster 1	4704.55
Mesencephalon -	4701.88
Ganglia - Lateral Line Neuromast SO2	4655.95
Ganglia - Olfactory Epithelium	4590.54
Rhombencephalon - Caudal Ventral Cluster Labelled by Spinal Backfills	4530
Telencephalon - Vglut2 rind	4446.47
Rhombencephalon - Rhombomere 7	4394.33
Diencephalon - Hypothalamus Gad1b Cluster 1	3958.3
Diencephalon - Hypothalamus Vglut2 Cluster 2	3839.2
Rhombencephalon -	3836.97
Mesencephalon - Tecum Neuropil	3634.99
Diencephalon - Dopaminergic Cluster 2 - posterior tuberculum	3568.54
Spinal Cord - Vglut2 Stripe 2	3548.91
Rhombencephalon - Spiral Fiber Neuron Posterior cluster	3539.98
Mesencephalon - Oculomotor Nucleus nIII	3340.68
Rhombencephalon - Rhombomere 4	3129.25
Spinal Cord - Vglut2 Stripe 1	3024.86
Ganglia - Lateral Line Neuromast OC1	2937.28
Rhombencephalon - Isl1 Stripe 1	2933.38
Diencephalon - Hypothalamus Vglut2 Cluster 3	2928.29
Mesencephalon - Tegmentum	2847.49
Rhombencephalon - MiT	2765.1
Diencephalon - Oxtl Cluster 3	2680.98
Rhombencephalon - Gad1b Cluster 17	2616.85
Rhombencephalon - Vglut2 Stripe 1	2482.29
Rhombencephalon - Glyt2 Cluster 6	2437.51
Rhombencephalon - Rhombomere 2	2357.41
Rhombencephalon - Gad1b Cluster 10	2349.42
Mesencephalon - Retinal Arborization Field 9 (AF9)	2294.04
Spinal Cord - Neurons with descending projections labelled by spinal backfills	2250.86
Rhombencephalon - MiR1	2191.71
Rhombencephalon - 6.7FDhcrtR-Gal4 Cluster 5	2173.88
Diencephalon - Intermediate Hypothalamus	2059.83
Spinal Cord - Dorsal Sparse Isl1 cluster	1954.58
Rhombencephalon - Rhombomere 3	1919.09
Diencephalon -	1878.04
Rhombencephalon - Cerebellum	1843.81
Rhombencephalon - VII' Facial Motor and octavolateralis efferent neurons	1841.49
Diencephalon - Retinal Arborization Field 3 (AF3)	1830.82
Diencephalon - Right Habenula Vglut2 Cluster	1805.19
Rhombencephalon - MiV1	1791.83
Spinal Cord - Glyt2 Stripe	1750.86
Rhombencephalon - Gad1b Cluster 14	1696.92
Mesencephalon - Tectum Stratum Periventriculare	1686.94
Spinal Cord - Gad1b Stripe 1	1670.88
Diencephalon - Habenula	1633.18
Telencephalon - Olfactory Bulb	1616.05
Diencephalon - Left Habenula Vglut2 Cluster	1577.69
Mesencephalon - Isl1 cluster of the mesencephalic region	1515.22
Telencephalon -	1465.49
Rhombencephalon - Vglut2 Stripe 4	1395.96
Rhombencephalon - Glyt2 Cluster 8	1351.33
Telencephalon - Pallium	1264.29
Diencephalon - Olig2 Band 2	1195.48
Rhombencephalon - Otpb Cluster 2 - locus coeruleus	1180.28
Rhombencephalon - Gad1b Stripe 3	1158.23
Rhombencephalon - Noradrendergic neurons of the Interfascicular and Vagal areas	1141.45
Rhombencephalon - Rhombomere 1	1107.63
Rhombencephalon - Glyt2 Cluster 12	1094.2
Diencephalon - Posterior Tuberculum	1091.39
Diencephalon - Anterior group of the posterior tubercular vmat2 neurons	1055.44
Diencephalon - Medial vglut2 cluster	829.494
Rhombencephalon - RoM1	804.296
Rhombencephalon - Vmat2 Stripe1	768.661
Spinal Cord - Vmat2 Stripe1	768.661
Rhombencephalon - RoL-R1	758.273
Rhombencephalon - Locus Coreuleus	757.646
Spinal Cord - 6.7FDhcrtR-Gal4 Stripe	692.703
Rhombencephalon - Interpeduncular Nucleus	549.356
Rhombencephalon - Isl1 Cluster 3	511.832
Diencephalon - Isl1 cluster 3	508.226
Diencephalon - Ventral Thalamus	502.395
Mesencephalon - Vmat2 cluster2	495.691
Rhombencephalon - Cerebellum Gad1b Enriched Areas	486.078
Rhombencephalon - Corpus Cerebelli	413.902
Diencephalon - Hypothalamus 6.7FRhcrtR-Gal4 cluster 2	358.572
Diencephalon - Hypothalamus Hcrt Neurons	347.058
Rhombencephalon - Neuropil Region 2	343.949
Rhombencephalon - Otpb Cluster 1	334.767
Rhombencephalon - Gad1b Stripe 2	323.548
Diencephalon - Rostral Hypothalamus	308.261
Rhombencephalon - Glyt2 Stripe 3	303.737
Diencephalon - Hypothalamus s1181t Cluster	301.08
Rhombencephalon - Gad1b Cluster 15	291.293
Rhombencephalon - Gad1b Cluster 9	257.703
Rhombencephalon - Vglut2 Stripe 3	253.411
Rhombencephalon - Gad1b Cluster 1	219.986
Diencephalon - Eminentia Thalami	170.05
Rhombencephalon - Vglut2 cluster 2	169.293
Diencephalon - Dopaminergic Cluster 1 - ventral thalamic and periventricular posterior tubercular DA neurons	164.609
Diencephalon - Otpb Cluster 2	158.071
Rhombencephalon - Cerebelluar-Vglut2 enriched areas	155.351
Diencephalon - Hypothalamus Qrfp neuron cluster	146.761
Rhombencephalon - Anterior Cluster of nV Trigeminal Motorneurons	140.401
Diencephalon - Dorsal Thalamus	137.448
Rhombencephalon - Vglut2 cluster 1	136.193
Rhombencephalon - Vmat2 Stripe3	135.868
Rhombencephalon - Olig2 enriched areas in cerebellum	135.114
Ganglia - Statoacoustic Ganglion	134.878
Diencephalon - Preoptic Area	133.043
Diencephalon - Olig2 Band	131.514
Rhombencephalon - RoL2	129.18
Diencephalon - Hypothalamus 6.7FRhcrtR-Gal4 cluster 1	122.55
Diencephalon - Otpb Cluster 4	106.346
Diencephalon - Dopaminergic Cluster 4/5 - posterior tuberculum and hypothalamus	99.503
Mesencephalon - NucMLF (nucleus of the medial longitudinal fascicle)	95.7261
Mesencephalon - Vmat2 cluster of paraventricular organ	83.0949
Rhombencephalon - S1181t Cluster	75.0782
Rhombencephalon - Gad1b Cluster 20	73.6272
Diencephalon - Isl1 cluster 2	69.1506
Rhombencephalon - Lobus caudalis cerebelli	64.3133
Rhombencephalon - Cerebellar Neuropil 1	59.5466
Rhombencephalon - MiD2	59.5293
Telencephalon - Isl1 cluster 1	54.0008
Rhombencephalon - Ptf1a Stripe	50.0144
Rhombencephalon - X Vagus motorneuron cluster	45.3197
Rhombencephalon - Oculomotor Nucleus nIV	44.0711
Diencephalon - Pretectal dopaminergic cluster	42.7926
Rhombencephalon - Gad1b Cluster 8	41.5908
Diencephalon - Hypothalamus Gad1b Cluster 2	40.8462
Telencephalon - Anterior Commisure	36.8327
Rhombencephalon - Glyt2 Stripe 2	36.0008
Rhombencephalon - Gad1b Cluster 2	34.4107
Telencephalon - Isl1 cluster 2	30.796
Mesencephalon - Medial Tectal Band	29.0686
Diencephalon - Anterior pretectum cluster of vmat2 Neurons	27.3084
Diencephalon - Dopaminergic Cluster 3 - hypothalamus	26.1719
Rhombencephalon - 6.7FDhcrtR-Gal4 Stripe 2	22.7848
Rhombencephalon - MiD3	19.5231
Diencephalon - Oxtl Cluster 1 in Preoptic Area	19.45
Rhombencephalon - Ptf1a Cluster 1	18.4384
Diencephalon - Otpb Cluster 3	16.4547
Diencephalon - Pretectum	13.6025
Telencephalon - Subpallium	11.7159
Rhombencephalon - Glyt2 Cluster 1	8.3834
Diencephalon - Preoptic Otpb Cluster	5.2291
Mesencephalon - Vglut2 cluster 1	3.2136
Rhombencephalon - Medial Vestibular Nucleus	2.0888
Rhombencephalon - Valvula Cerebelli	1.598
Diencephalon - Isl1 cluster 1	0
Diencephalon - Oxtl Cluster 2	0
Diencephalon - Oxtl Cluster 4 - sparse in hypothalamus	0
Diencephalon - Oxtl Cluster 5	0
Diencephalon - Postoptic Commissure	0
Diencephalon - Preoptic area posterior dopaminergic cluster	0
Diencephalon - Preoptic area Vglut2 cluster	0
Diencephalon - Pretectal Gad1b Cluster	0
Diencephalon - Retinal Arborization Field 1 (AF1- Approximate Location)	0
Diencephalon - Retinal Arborization Field 2 (AF2- Approximate Location)	0
Mesencephalon - Otpb Cluster	0
Mesencephalon - Oxtl Cluster Sparse	0
Mesencephalon - Ptf1a Cluster	0
Mesencephalon - Sparse 6.7FRhcrtR cluster	0
Rhombencephalon - 6.7FDhcrtR-Gal4 Cluster 1	0
Rhombencephalon - 6.7FDhcrtR-Gal4 Cluster 2 Sparse	0
Rhombencephalon - 6.7FDhcrtR-Gal4 Stripe 1	0
Rhombencephalon - 6.7FDhcrtR-Gal4 Stripe 3	0
Rhombencephalon - CaD	0
Rhombencephalon - Gad1b Cluster 11	0
Rhombencephalon - Gad1b Cluster 12	0
Rhombencephalon - Gad1b Cluster 16	0
Rhombencephalon - Gad1b Cluster 18	0
Rhombencephalon - Gad1b Cluster 4	0
Rhombencephalon - Gad1b Cluster 5	0
Rhombencephalon - Gad1b Cluster 6	0
Rhombencephalon - Glyt2 Cluster 2	0
Rhombencephalon - Glyt2 Cluster 3	0
Rhombencephalon - Glyt2 Cluster 4	0
Rhombencephalon - Glyt2 Cluster 5	0
Rhombencephalon - Glyt2 Stripe 1	0
Rhombencephalon - Isl1 Cluster 1	0
Rhombencephalon - Isl1 Cluster 2	0
Rhombencephalon - Mauthner	0
Rhombencephalon - Mauthner Cell Axon Cap	0
Rhombencephalon - Olig2 Cluster	0
Rhombencephalon - Otpb Cluster 3	0
Rhombencephalon - Otpb Cluster 4	0
Rhombencephalon - Otpb Cluster 5	0
Rhombencephalon - Otpb Cluster 6	0
Rhombencephalon - Oxtl Cluster 1 Sparse	0
Rhombencephalon - Oxtl Cluster 2 Near MC axon cap	0
Rhombencephalon - Qrfp neuron cluster sparse	0
Rhombencephalon - Small cluster of TH stained neurons	0
Rhombencephalon - Vglut2 cluster 3	0
Rhombencephalon - Vglut2 Stripe 2	0
Rhombencephalon - VII Facial Motor and octavolateralis efferent neurons	0
Rhombencephalon - Vmat2 Cluster 1	0
Rhombencephalon - Vmat2 Cluster 2	0
Rhombencephalon - Vmat2 Cluster 3	0
Rhombencephalon - Vmat2 Cluster 4	0
Rhombencephalon - Vmat2 Cluster 5	0
Rhombencephalon - Vmat2 Stripe2	0
Telencephalon - Olfactory bulb dopaminergic neuron areas	0
Telencephalon - Olig2 Cluster	0
Telencephalon - Postoptic Commissure	0
Telencephalon - S1181t Cluster	0
Telencephalon - Subpallial dopaminergic cluster	0
Telencephalon - Subpallial Gad1b cluster	0
Telencephalon - Subpallial Otpb Cluster 2	0
Telencephalon - Subpallial Otpb strip	0
Telencephalon - Subpallial Vglut2 Cluster	0
Telencephalon - Vmat2 cluster	0
Rhombencephalon - Gad1b Stripe 1	-1.6526
Mesencephalon - Torus Longitudinalis	-4.64
Rhombencephalon - 6.7FDhcrtR-Gal4 Stripe 4	-9.573
Rhombencephalon - Glyt2 Cluster 1	-10.4124
Diencephalon - Pineal Vmat2 cluster	-114.298
Diencephalon - Pineal	-166.653
