# Supplementary material for: A novel small molecule, AS1, reverses the negative hedonic valence of noxious stimuli
Source: BMC Biol. 2023 Apr 3;21:69. doi: 10.1186/s12915-023-01573-7 (PMC10071644; doi:10.1186/s12915-023-01573-7)
Supplement: Supplementary file 10 — Additional file 10: Supplementary Table 5. Brain regions specifically upregulated in the context of 2.5 µM AS1, both alone (at 28.5 °C) and under conditions of noxious heat (37.5 °C). The same information shown in Additional files 7 and 8, but for experiments utilizing 2.5 µM AS1. A complete list of all of the regions of interest (ROIs) identified from MAP-Mapping analysis of pERK/tERK-labeled brains of larval zebrafish that were incubated in 2.5 µM AS1 and exposed to noxious heat. The “Signal Specific to AS1 + Heat” was obtained by subtracting the net signal of the “AS1 Only” and “Heat Only” groups from the net signal of the “AS1 + Heat” group for each ROI. The “Net Signal in AS1 Only vs Control” was obtained by comparing the “AS1 Only” group to the control group. ROIs are ranked in order from highest to lowest signal. [file 12915_2023_1573_MOESM10_ESM.xlsx]

## Sheet: Sheet1
Additional File 10: Supplementary Table 5. Brain regions specifically upregulated in the context of 2.5 µM AS1, both alone (at 28.5°C) and under conditions of noxious heat (37.5°C)
ROI Name	Net Signal in AS1 Only vs Control		ROI	Signal Specific to AS1 + Heat
Rhombencephalon - Glyt2 Cluster 12	53941.1		Telencephalon - Isl1 cluster 2	54266.7
Mesencephalon - NucMLF (nucleus of the medial longitudinal fascicle)	53473.5		Telencephalon - Isl1 cluster 1	52615.4
Rhombencephalon - Oculomotor Nucleus nIV	51057.7		Diencephalon - Oxtl Cluster 5	52224.6
Diencephalon - Isl1 cluster 3	50484.8		Diencephalon - Hypothalamus Hcrt Neurons	51100.8
Rhombencephalon - Lateral Reticular Nucleus	50331.9		Diencephalon - Hypothalamus Qrfp neuron cluster	50951.8
Diencephalon - Retinal Arborization Field 5 (AF5)	47044.3		Diencephalon - Eminentia Thalami	49976.8
Mesencephalon - Retinal Arborization Field 8 (AF8)	46874.2		Diencephalon - Hypothalamus s1181t Cluster	49270.9
Mesencephalon - Oculomotor Nucleus nIII	44721.1		Diencephalon - Dopaminergic Cluster 3 - hypothalamus	49093.6
Rhombencephalon - Glyt2 Cluster 3	43392.5		Diencephalon - Otpb Cluster 4	48493.3
Mesencephalon - Vglut2 cluster 1	40328.8		Diencephalon - Anterior group of the posterior tubercular vmat2 neurons	47370.1
Rhombencephalon - CaD	40269.9		Diencephalon - Retinal Arborization Field 4 (AF4)	44397.1
Diencephalon - Hypothalamus 6.7FRhcrtR-Gal4 cluster 1	40063.6		Rhombencephalon - Otpb Cluster 1	43767
Diencephalon - Migrated Area of the Pretectum (M1)	37756.7		Rhombencephalon - Locus Coreuleus	43460.3
Rhombencephalon - CaV	36987.3		Diencephalon - Oxtl Cluster 1 in Preoptic Area	43240.1
Rhombencephalon - Gad1b Stripe 2	36895.4		Diencephalon - Otpb Cluster 2	43099.1
Rhombencephalon - Noradrendergic neurons of the Interfascicular and Vagal areas	34503.9		Diencephalon - Retinal Arborization Field 3 (AF3)	42999.8
Rhombencephalon - Gad1b Cluster 12	34304.9		Rhombencephalon - Otpb Cluster 2 - locus coeruleus	42807.9
Rhombencephalon - 6.7FDhcrtR-Gal4 Cluster 3	33751.6		Rhombencephalon - RoL-R1	42459
Rhombencephalon - VII' Facial Motor and octavolateralis efferent neurons	33266.2		Diencephalon - Retinal Arborization Field 2 (AF2- Approximate Location)	41710.1
Spinal Cord - 6.7FDhcrtR-Gal4 Stripe	33157.8		Telencephalon - Olfactory bulb dopaminergic neuron areas	41364.2
Mesencephalon - Otpb Cluster	32793.2		Telencephalon - Subpallial Otpb strip	40857.2
Rhombencephalon - X Vagus motorneuron cluster	32763.3		Telencephalon - Subpallial Gad1b cluster	40834.3
Rhombencephalon - Glyt2 Cluster 11	32711.6		Diencephalon - Hypothalamus Gad1b Cluster 2	39171.8
Rhombencephalon - Vglut2 cluster 4	32639.9		Telencephalon - Subpallial Otpb Cluster 2	38865.6
Spinal Cord - Vmat2 Stripe1	31811.6		Telencephalon - Subpallium	38630
Rhombencephalon - Otpb Cluster 6	31810.6		Diencephalon - Dopaminergic Cluster 2 - posterior tuberculum	38601.2
Rhombencephalon - Tangential Vestibular Nucleus	31801.3		Diencephalon - Hypothalamus Vglut2 Cluster 2	36114
Spinal Cord - Dorsal Sparse Isl1 cluster	31752.8		Telencephalon - S1181t Cluster	36012.3
Rhombencephalon - Caudal Ventral Cluster Labelled by Spinal Backfills	31301.2		Diencephalon - Oxtl Cluster 3	35073.2
Rhombencephalon - Neuropil Region 3	30985.5		Mesencephalon - Isl1 cluster of the mesencephalic region	34359.4
Spinal Cord - Vglut2 Stripe 1	30510.7		Diencephalon - Oxtl Cluster 2	34068.7
Spinal Cord - Neuropil Region	30352		Diencephalon - Otpb Cluster 1	33409.3
Ganglia - Lateral Line Neuromast D2	29825		Telencephalon - Vmat2 cluster	32309.7
Rhombencephalon - Neuropil Region 2	29315.1		Diencephalon - Hypothalamus Gad1b Cluster 1	32118.7
Rhombencephalon - Vmat2 Stripe2	28945.2		Diencephalon - Isl1 cluster 2	31938.7
Rhombencephalon - Gad1b Cluster 14	28112.5		Diencephalon - Preoptic area Vglut2 cluster	31350.6
Rhombencephalon - Rhombomere 7	26752.3		Diencephalon - Dopaminergic Cluster 1 - ventral thalamic and periventricular posterior tubercular DA neurons	30908.2
Rhombencephalon - Glyt2 Stripe 2	26521		Telencephalon - Subpallial Vglut2 Cluster	30429.4
Rhombencephalon - 6.7FDhcrtR-Gal4 Stripe 1	26339.6		Diencephalon - Migrated Posterior Tubercular Area (M2)	30249.9
Mesencephalon - Ptf1a Cluster	26216.9		Telencephalon -	30226.3
Rhombencephalon - Ptf1a Stripe	25468.6		Telencephalon - Pallium	29603.5
Rhombencephalon - Glyt2 Cluster 13	25438.7		Rhombencephalon - MiD3	28762
Spinal Cord - Glyt2 Stripe	25427.8		Mesencephalon - Vmat2 cluster2	28739.5
Mesencephalon - Retinal Arborization Field 9 (AF9)	25299.4		Diencephalon - Dopaminergic Cluster 4/5 - posterior tuberculum and hypothalamus	28443.5
Rhombencephalon - Vglut2 Stripe 2	24891.7		Rhombencephalon - Glyt2 Cluster 7	28422.4
Mesencephalon - Tegmentum	24824.1		Ganglia - Lateral Line Neuromast OC1	27855.2
Rhombencephalon - Qrfp neuron cluster sparse	24723.1		Diencephalon - Posterior Tuberculum	27669.6
Rhombencephalon - Gad1b Cluster 17	24718.5		Rhombencephalon - Spiral Fiber Neuron Posterior cluster	27198.8
Spinal Cord - Isl1 stripe - motorneurons	24571.7		Telencephalon - Anterior Commisure	26851.2
Rhombencephalon - Glyt2 Stripe 1	24463.7		Diencephalon - Olig2 Band 2	26774.2
Mesencephalon - Vmat2 cluster2	24034.9		Telencephalon - Vglut2 rind	25524
Rhombencephalon - Glyt2 Cluster 2	23656.8		Diencephalon - Medial vglut2 cluster	24390.6
Rhombencephalon - Vmat2 Stripe1	23600.5		Diencephalon - Otpb Cluster 3	24121.5
Rhombencephalon - Spinal Backfill Vestibular Population	23204.5		Rhombencephalon - MiM1	23819.1
Rhombencephalon - 6.7FDhcrtR-Gal4 Cluster 4	23195.2		Telencephalon - Olig2 Cluster	23809.3
Rhombencephalon - Glyt2 Cluster 14	23096		Diencephalon - Preoptic Area	23423.7
Rhombencephalon - Vglut2 Stripe 1	22771.8		Diencephalon - Isl1 cluster 1	23003.5
Rhombencephalon - Glyt2 Cluster 6	22698.8		Telencephalon - Telencephalic Migrated Area 4 (M4)	22419.4
Rhombencephalon - Inferior Olive	22367.6		Rhombencephalon - Olig2 Cluster	22053
Rhombencephalon - Gad1b Cluster 19	22360.5		Rhombencephalon - Vmat2 Cluster 4	21269.4
Rhombencephalon - Isl1 Stripe 1	21766.1		Telencephalon - Olfactory Bulb	20327.1
Rhombencephalon - Gad1b Cluster 2	21758.6		Diencephalon - Rostral Hypothalamus	19282
Rhombencephalon - Gad1b Cluster 11	21674		Rhombencephalon - Glyt2 Cluster 4	19218.3
Rhombencephalon - Gad1b Cluster 20	21575.5		Mesencephalon - Retinal Arborization Field 9 (AF9)	19001.9
Diencephalon - Hypothalamus 6.7FRhcrtR-Gal4 cluster 2	21309.9		Rhombencephalon - Neuropil Region 6	18947.2
Spinal Cord - Neurons with descending projections labelled by spinal backfills	21019.7		Diencephalon - Left Habenula Vglut2 Cluster	18613.8
Rhombencephalon - Small cluster of TH stained neurons	20882.9		Rhombencephalon - RoL2	16696.4
Spinal Cord - Olig2 Stripe	20776.2		Rhombencephalon - RoM1	16503
Diencephalon - Oxtl Cluster 3	20559.6		Telencephalon - Subpallial dopaminergic cluster	16272.1
Rhombencephalon - Gad1b Stripe 1	19824.9		Rhombencephalon - Glyt2 Cluster 8	15982.6
Diencephalon - Medial vglut2 cluster	19758.6		Mesencephalon - Tecum Neuropil	15918.4
Spinal Cord	19309.5		Rhombencephalon - RoM2	15327.6
Spinal Cord - Vglut2 Stripe 3	18880.7		Rhombencephalon - Gad1b Cluster 16	15137.9
Rhombencephalon - Area Postrema	18783		Diencephalon - Dorsal Thalamus	15110.9
Rhombencephalon - Rhombomere 6	18213		Diencephalon - Hypothalamus 6.7FRhcrtR-Gal4 cluster 1	14747.3
Spinal Cord - Vglut2 Stripe 2	18165.8		Diencephalon - Ventral Thalamus	14663.1
Rhombencephalon - Gad1b Cluster 15	17754.6		Rhombencephalon - Anterior Cluster of nV Trigeminal Motorneurons	14519.8
Mesencephalon - Sparse 6.7FRhcrtR cluster	17559.9		Diencephalon - Pretectal Gad1b Cluster	14223.4
Rhombencephalon - Vglut2 Stripe 3	17506.6		Diencephalon - Preoptic area posterior dopaminergic cluster	14139.5
Rhombencephalon - 6.7FDhcrtR-Gal4 Stripe 2	17338		Rhombencephalon - Gad1b Cluster 10	13850.7
Spinal Cord - Gad1b Stripe 1	17257.5		Rhombencephalon - Cerebelluar-Vglut2 enriched areas	13838.6
Rhombencephalon - MiD3	16858.3		Rhombencephalon - Mauthner	13804.7
Rhombencephalon - Vmat2 Cluster 4	16437.5		Diencephalon - Preoptic Otpb Cluster	13663
Rhombencephalon - Medial Vestibular Nucleus	15824.1		Rhombencephalon - Cerebellar Neuropil 1	13487.9
Rhombencephalon - Gad1b Cluster 13	15418		Rhombencephalon - Glyt2 Cluster 6	13221.5
Rhombencephalon - Neuropil Region 6	15314.4		Rhombencephalon - Gad1b Cluster 17	12800
Rhombencephalon - Vglut2 cluster 3	15175.4		Rhombencephalon - Gad1b Cluster 19	12752.4
Diencephalon - Posterior Tuberculum	15147.7		Rhombencephalon - Gad1b Cluster 18	12665
Rhombencephalon - Vglut2 Stripe 4	15101.6		Diencephalon - Postoptic Commissure	12462.2
Rhombencephalon - Raphe - Superior	14896.4		Telencephalon - Postoptic Commissure	12291.7
Rhombencephalon - Glyt2 Stripe 3	14857.6		Rhombencephalon - RoM3	12237.8
Rhombencephalon - Vmat2 Stripe3	14756.3		Diencephalon - Isl1 cluster 3	12026.7
Diencephalon - Dopaminergic Cluster 1 - ventral thalamic and periventricular posterior tubercular DA neurons	14387.1		Diencephalon -	11945.1
Rhombencephalon - Vglut2 cluster 2	14102.5		Rhombencephalon - Medial Vestibular Nucleus	11577.4
Rhombencephalon -	13362.2		Rhombencephalon - Gad1b Cluster 14	11395.6
Rhombencephalon - Olig2 Stripe	13331.1		Rhombencephalon - Oxtl Cluster 1 Sparse	11328.2
Rhombencephalon - Glyt2 Cluster 4	13160.7		Rhombencephalon - Ptf1a Cluster 1	10813.4
Spinal Cord - Gad1b Stripe 2	13142		Mesencephalon - Vmat2 cluster of paraventricular organ	10672.5
Rhombencephalon - Neuropil Region 4	13081.8		Rhombencephalon - Gad1b Cluster 3	10567.2
Rhombencephalon - Rhombomere 5	12959.5		Rhombencephalon - Posterior Cluster of nV Trigeminal Motorneurons	10535.3
Rhombencephalon - MiV2	12721.4		Diencephalon - Retinal Arborization Field 1 (AF1- Approximate Location)	10190
Rhombencephalon - MiT	12293.9		Diencephalon - Intermediate Hypothalamus	10100.5
Diencephalon - Ventral Thalamus	12253.4		Rhombencephalon - Mauthner Cell Axon Cap	9835.88
Diencephalon - Dopaminergic Cluster 2 - posterior tuberculum	12237.3		Rhombencephalon - 6.7FDhcrtR-Gal4 Cluster 2 Sparse	9719.62
Diencephalon - Retinal Arborization Field 6 (AF6)	12151.4		Rhombencephalon - 6.7FDhcrtR-Gal4 Stripe 2	9556.14
Diencephalon - Olig2 Band	11992.3		Rhombencephalon - Glyt2 Cluster 2	9387.79
Rhombencephalon - Gad1b Cluster 1	11898.3		Rhombencephalon - Glyt2 Cluster 5	9192.22
Rhombencephalon - Gad1b Stripe 3	11805.9		Rhombencephalon - Qrfp neuron cluster sparse	8896.89
Rhombencephalon - S1181t Cluster	11786.6		Diencephalon - Pretectal dopaminergic cluster	8753.89
Mesencephalon - Torus Semicircularis	11453.9		Rhombencephalon - Vglut2 cluster 2	8381.85
Rhombencephalon - Raphe - Inferior	11442.5		Diencephalon - Right Habenula Vglut2 Cluster	8228.59
Diencephalon - Retinal Arborization Field 3 (AF3)	11300.2		Rhombencephalon - Oxtl Cluster 2 Near MC axon cap	8215.21
Rhombencephalon - Glyt2 Cluster 5	11110		Rhombencephalon - Glyt2 Cluster 10	8157.35
Diencephalon - Dorsal Thalamus	10825.3		Rhombencephalon - Vmat2 Stripe3	8154.72
Mesencephalon - Retinal Arborization Field 7 (AF7)	10496.7		Rhombencephalon - MiR1	7907.86
Rhombencephalon - Gad1b Cluster 5	10467.1		Mesencephalon - Torus Semicircularis	7742.33
Rhombencephalon - Lobus caudalis cerebelli	9860.09		Rhombencephalon - Isl1 Stripe 1	7573.98
Rhombencephalon - Vglut2 cluster 1	9758.95		Diencephalon - Anterior pretectum cluster of vmat2 Neurons	7384.52
Diencephalon - Retinal Arborization Field 4 (AF4)	9677.48		Rhombencephalon - Spiral Fiber Neuron Anterior cluster	7325.04
Rhombencephalon - Otpb Cluster 5	9518.21		Rhombencephalon - Glyt2 Cluster 11	7206.02
Diencephalon - Anterior group of the posterior tubercular vmat2 neurons	9492.62		Rhombencephalon - MiD2	7180.1
Mesencephalon -	8937.08		Diencephalon - Habenula	7120.2
Rhombencephalon - RoL3	8594.38		Rhombencephalon - Rhombomere 1	7020.41
Spinal Cord - Vmat2 Stripe2	8174.81		Rhombencephalon - Gad1b Cluster 6	6818.02
Rhombencephalon - Spiral Fiber Neuron Anterior cluster	8059.46		Rhombencephalon - Isl1 Cluster 2	6606.05
Rhombencephalon - Valvula Cerebelli	8034.25		Rhombencephalon - Neuropil Region 4	6555.26
Rhombencephalon - VII Facial Motor and octavolateralis efferent neurons	7933.19		Rhombencephalon - RoL3	6156.48
Mesencephalon - Medial Tectal Band	7552.71		Rhombencephalon - Olig2 enriched areas in cerebellum	5980.35
Mesencephalon - Tecum Neuropil	7513.37		Rhombencephalon - VII Facial Motor and octavolateralis efferent neurons	5763.57
Rhombencephalon - Cerebellar Neuropil 1	7175.12		Rhombencephalon - Gad1b Cluster 9	5669.2
Rhombencephalon - 6.7FDhcrtR-Gal4 Cluster 1	6801.6		Diencephalon - Pretectum	5660.98
Rhombencephalon - RoL2	6755.27		Rhombencephalon - Gad1b Cluster 2	5514.48
Rhombencephalon - MiR2	6573.37		Rhombencephalon - Rhombomere 3	5120.76
Diencephalon - Diffuse Nucleus of the Intermediate Hypothalamus	6097.57		Rhombencephalon - Glyt2 Cluster 3	4986.31
Rhombencephalon - Neuropil Region 5	5835.91		Rhombencephalon - Gad1b Cluster 8	4850.78
Rhombencephalon - 6.7FDhcrtR-Gal4 Cluster 2 Sparse	5653.75		Rhombencephalon - Rhombomere 2	4654.36
Rhombencephalon - Rhombomere 4	5518.34		Diencephalon - Diffuse Nucleus of the Intermediate Hypothalamus	4559.07
Rhombencephalon - Cerebelluar-Vglut2 enriched areas	5303.74		Mesencephalon -	4508.89
Diencephalon -	5277.78		Rhombencephalon - 6.7FDhcrtR-Gal4 Cluster 5	4279.15
Rhombencephalon - Posterior Cluster of nV Trigeminal Motorneurons	5234.33		Rhombencephalon - Gad1b Cluster 5	4195.43
Rhombencephalon - RoM3	5198.09		Rhombencephalon - Otpb Cluster 5	4084.9
Rhombencephalon - Glyt2 Cluster 1	5189.32		Diencephalon - Oxtl Cluster 4 - sparse in hypothalamus	3874.18
Diencephalon - Migrated Posterior Tubercular Area (M2)	5075.66		Rhombencephalon - Interpeduncular Nucleus	3588.09
Rhombencephalon - Rhombomere 1	5054.63		Rhombencephalon - Cerebellum Gad1b Enriched Areas	3516.52
Rhombencephalon - Gad1b Cluster 3	4990.65		Rhombencephalon - Rhombomere 4	3411.07
Diencephalon - Hypothalamus Vglut2 Cluster 3	4639.15		Mesencephalon - Ptf1a Cluster	3367.63
Diencephalon - Olig2 Band 2	4441.47		Rhombencephalon - Glyt2 Cluster 14	3064.86
Rhombencephalon - Ptf1a Cluster 1	4368.93		Rhombencephalon - Gad1b Cluster 4	2894.63
Rhombencephalon - Rhombomere 3	4350.11		Rhombencephalon - Raphe - Superior	2687.09
Diencephalon - Anterior pretectum cluster of vmat2 Neurons	4302.29		Rhombencephalon - Corpus Cerebelli	2616.43
Rhombencephalon - Spiral Fiber Neuron Posterior cluster	4043.32		Rhombencephalon - 6.7FDhcrtR-Gal4 Cluster 1	2213.96
Diencephalon - Otpb Cluster 1	3997.4		Ganglia - Olfactory Epithelium	2123.56
Diencephalon - Otpb Cluster 4	3940.53		Rhombencephalon - Eminentia Granularis	1994.5
Rhombencephalon - 6.7FDhcrtR-Gal4 Cluster 5	3777.23		Diencephalon - Hypothalamus Vglut2 Cluster 3	1765.27
Mesencephalon - Isl1 cluster of the mesencephalic region	3754.18		Rhombencephalon - S1181t Cluster	1631.02
Diencephalon - Hypothalamus Gad1b Cluster 1	3718.67		Rhombencephalon - Small cluster of TH stained neurons	1519.47
Rhombencephalon - Rhombomere 2	3705.51		Rhombencephalon - Cerebellum	1486.81
Diencephalon - Pretectum	3560.38		Rhombencephalon - Vmat2 Cluster 5	1150.83
Mesencephalon - Tectum Stratum Periventriculare	3473.34		Mesencephalon - Tegmentum	983.586
Diencephalon - Oxtl Cluster 5	3443.64		Rhombencephalon - 6.7FDhcrtR-Gal4 Stripe 3	956.984
Rhombencephalon - Isl1 Cluster 3	3066.87		Mesencephalon - Tectum Stratum Periventriculare	907.075
Ganglia - Lateral Line Neuromast OC1	3066.6		Rhombencephalon - Ventrolateral population of serotonergic neurons	867.98
Rhombencephalon - Gad1b Cluster 4	3036.82		Rhombencephalon - MiV1	855.805
Rhombencephalon - Otpb Cluster 2 - locus coeruleus	3024.26		Rhombencephalon - Vmat2 Cluster 3	814.865
Rhombencephalon - Gad1b Cluster 10	3016.93		Rhombencephalon - Vmat2 Cluster 1	813.914
Rhombencephalon - Cerebellum	2792.98		Rhombencephalon - Rhombomere 6	455.676
Diencephalon - Intermediate Hypothalamus	2258.82		Rhombencephalon - Gad1b Cluster 13	278.141
Rhombencephalon - Gad1b Cluster 6	2256.5		Rhombencephalon - Vmat2 Cluster 2	173.092
Rhombencephalon - RoM2	2166.58		Diencephalon - Pineal	166.653
Telencephalon - Vglut2 rind	2046.69		Diencephalon - Pineal Vmat2 cluster	114.298
Rhombencephalon - Olig2 enriched areas in cerebellum	2004.67		Diencephalon - Hypothalamus Gad1b Cluster 3 Sparse	107.589
Mesencephalon - Oxtl Cluster Sparse	1992.64		Telencephalon - Optic Commissure	71.5823
Rhombencephalon - Gad1b Cluster 7	1990.71		Rhombencephalon - Gad1b Cluster 15	5.2812
Rhombencephalon - Corpus Cerebelli	1820.36		Mesencephalon - Torus Longitudinalis	4.64
Rhombencephalon - Vmat2 Cluster 5	1684.91		Rhombencephalon - Isl1 Cluster 1	-87.2099
Diencephalon - Pretectal dopaminergic cluster	1654.67		Ganglia - Statoacoustic Ganglion	-93.0029
Diencephalon - Left Habenula Vglut2 Cluster	1544.01		Rhombencephalon - Neuropil Region 5	-254.461
Rhombencephalon - Anterior Cluster of nV Trigeminal Motorneurons	1476.45		Rhombencephalon - Glyt2 Cluster 1	-318.825
Rhombencephalon - Eminentia Granularis	1375.27		Rhombencephalon - MiT	-425.466
Diencephalon - Hypothalamus Gad1b Cluster 2	1340.95		Diencephalon - Hypothalamus 6.7FRhcrtR-Gal4 cluster 2	-432.798
Rhombencephalon - Olig2 Cluster	1322.75		Rhombencephalon - Glyt2 Cluster 13	-508.059
Rhombencephalon - Isl1 Cluster 2	1189.81		Rhombencephalon - Glyt2 Stripe 3	-816.9
Rhombencephalon - Locus Coreuleus	1123.05		Rhombencephalon - 6.7FDhcrtR-Gal4 Stripe 4	-858.911
Telencephalon - Isl1 cluster 1	1046.15		Rhombencephalon - Vglut2 cluster 3	-1294.05
Telencephalon - Olfactory Bulb	1014.86		Rhombencephalon - Rhombomere 5	-1502.44
Rhombencephalon - 6.7FDhcrtR-Gal4 Stripe 4	880.234		Rhombencephalon - Vglut2 Stripe 1	-1585.72
Rhombencephalon - 6.7FDhcrtR-Gal4 Stripe 3	830.694		Rhombencephalon - Spinal Backfill Vestibular Population	-1803.97
Diencephalon - Right Habenula Vglut2 Cluster	824.615		Mesencephalon - Medial Tectal Band	-1846.56
Diencephalon - Hypothalamus Qrfp neuron cluster	786.643		Diencephalon - Olig2 Band	-1959.72
Telencephalon - Pallium	784.351		Mesencephalon - Oxtl Cluster Sparse	-1992.64
Diencephalon - Habenula	753.724		Rhombencephalon -	-2060.06
Telencephalon - Olfactory bulb dopaminergic neuron areas	740.204		Rhombencephalon - Glyt2 Cluster 12	-2122.11
Diencephalon - Oxtl Cluster 1 in Preoptic Area	715.927		Rhombencephalon - Gad1b Stripe 3	-2201.54
Diencephalon - Retinal Arborization Field 2 (AF2- Approximate Location)	701.759		Rhombencephalon - Vglut2 cluster 1	-2718.14
Telencephalon -	665.162		Rhombencephalon - Isl1 Cluster 3	-2862.65
Diencephalon - Isl1 cluster 2	644.794		Rhombencephalon - MiR2	-2960.94
Rhombencephalon - Vmat2 Cluster 3	598.423		Rhombencephalon - Gad1b Cluster 11	-3316.34
Rhombencephalon - Gad1b Cluster 16	534.345		Rhombencephalon - Vglut2 Stripe 3	-3492.66
Telencephalon - Subpallial Gad1b cluster	500.036		Rhombencephalon - Valvula Cerebelli	-3600.84
Rhombencephalon - MiR1	485.22		Rhombencephalon - 6.7FDhcrtR-Gal4 Cluster 3	-4708.23
Telencephalon - Subpallium	468.196		Ganglia - Lateral Line Neuromast SO2	-5118.61
Ganglia - Lateral Line Neuromast SO2	462.66		Rhombencephalon - Vmat2 Stripe1	-5214
Diencephalon - Preoptic Area	456.805		Rhombencephalon - Lobus caudalis cerebelli	-5976.14
Diencephalon - Hypothalamus Hcrt Neurons	430.089		Rhombencephalon - Tangential Vestibular Nucleus	-6130.01
Rhombencephalon - MiD2	409.64		Rhombencephalon - Neuropil Region 2	-6239.08
Diencephalon - Rostral Hypothalamus	385.223		Rhombencephalon - Raphe - Inferior	-6333.45
Rhombencephalon - Gad1b Cluster 18	377.974		Rhombencephalon - MiV2	-7237.47
Diencephalon - Otpb Cluster 2	371.209		Mesencephalon - NucMLF (nucleus of the medial longitudinal fascicle)	-8409.09
Diencephalon - Hypothalamus s1181t Cluster	315.545		Rhombencephalon - Vglut2 Stripe 4	-8615.63
Diencephalon - Hypothalamus Vglut2 Cluster 2	279.638		Rhombencephalon - Glyt2 Stripe 2	-8872.13
Rhombencephalon - Cerebellum Gad1b Enriched Areas	228.024		Spinal Cord - Gad1b Stripe 1	-9589.55
Rhombencephalon - Otpb Cluster 1	158.06		Rhombencephalon - Gad1b Cluster 1	-9623.67
Rhombencephalon - Isl1 Cluster 1	109.334		Spinal Cord - Vmat2 Stripe2	-9830.39
Rhombencephalon - RoL-R1	88.8718		Rhombencephalon - Gad1b Stripe 1	-10566.7
Ganglia - Statoacoustic Ganglion	82.5106		Rhombencephalon - Olig2 Stripe	-10722.3
Diencephalon - Pretectal Gad1b Cluster	77.6873		Spinal Cord - Vglut2 Stripe 2	-10842.6
Ganglia - Olfactory Epithelium	45.1		Ganglia - Lateral Line Neuromast D2	-11216.9
Rhombencephalon - Vmat2 Cluster 2	30.1215		Rhombencephalon - Vglut2 Stripe 2	-12257.3
Rhombencephalon - Vmat2 Cluster 1	26.3202		Rhombencephalon - Ptf1a Stripe	-12921.9
Diencephalon - Preoptic area posterior dopaminergic cluster	10.7458		Rhombencephalon - Gad1b Cluster 7	-12930.3
Diencephalon - Eminentia Thalami	10.0644		Spinal Cord - Gad1b Stripe 2	-13038.1
Telencephalon - Telencephalic Migrated Area 4 (M4)	9.1876		Mesencephalon - Sparse 6.7FRhcrtR cluster	-13208.8
Telencephalon - Olig2 Cluster	5.6114		Rhombencephalon - Glyt2 Stripe 1	-13337.3
Diencephalon - Dopaminergic Cluster 4/5 - posterior tuberculum and hypothalamus	5.5062		Rhombencephalon - X Vagus motorneuron cluster	-13467
Diencephalon - Dopaminergic Cluster 3 - hypothalamus	0		Rhombencephalon - Vmat2 Stripe2	-14415.9
Diencephalon - Hypothalamus Gad1b Cluster 3 Sparse	0		Spinal Cord	-14978.8
Diencephalon - Isl1 cluster 1	0		Diencephalon - Migrated Area of the Pretectum (M1)	-15121.3
Diencephalon - Otpb Cluster 3	0		Mesencephalon - Oculomotor Nucleus nIII	-15430.4
Diencephalon - Oxtl Cluster 2	0		Diencephalon - Retinal Arborization Field 6 (AF6)	-15735.4
Diencephalon - Oxtl Cluster 4 - sparse in hypothalamus	0		Spinal Cord - Neurons with descending projections labelled by spinal backfills	-15931.2
Diencephalon - Pineal	0		Spinal Cord - Glyt2 Stripe	-15997.3
Diencephalon - Pineal Vmat2 cluster	0		Rhombencephalon - Rhombomere 7	-16590.7
Diencephalon - Postoptic Commissure	0		Rhombencephalon - Gad1b Cluster 20	-16898.1
Diencephalon - Preoptic area Vglut2 cluster	0		Spinal Cord - Dorsal Sparse Isl1 cluster	-17612.8
Diencephalon - Preoptic Otpb Cluster	0		Spinal Cord - Olig2 Stripe	-17835.1
Diencephalon - Retinal Arborization Field 1 (AF1- Approximate Location)	0		Spinal Cord - Vmat2 Stripe1	-18584.9
Ganglia - Lateral Line Neuromast SO1	0		Rhombencephalon - Gad1b Stripe 2	-18645.3
Mesencephalon - Torus Longitudinalis	0		Rhombencephalon - VII' Facial Motor and octavolateralis efferent neurons	-19291.1
Mesencephalon - Vmat2 cluster of paraventricular organ	0		Rhombencephalon - 6.7FDhcrtR-Gal4 Stripe 1	-19734.3
Rhombencephalon - Gad1b Cluster 8	0		Spinal Cord - Vglut2 Stripe 1	-19936.6
Rhombencephalon - Gad1b Cluster 9	0		Mesencephalon - Retinal Arborization Field 8 (AF8)	-20170.5
Rhombencephalon - Glyt2 Cluster 10	0		Spinal Cord - Isl1 stripe - motorneurons	-20254
Rhombencephalon - Glyt2 Cluster 7	0		Rhombencephalon - Oculomotor Nucleus nIV	-20355.1
Rhombencephalon - Glyt2 Cluster 8	0		Rhombencephalon - Neuropil Region 3	-22295
Rhombencephalon - Interpeduncular Nucleus	0		Mesencephalon - Otpb Cluster	-22618.6
Rhombencephalon - Mauthner	0		Mesencephalon - Vglut2 cluster 1	-22703.1
Rhombencephalon - Mauthner Cell Axon Cap	0		Spinal Cord - 6.7FDhcrtR-Gal4 Stripe	-22866.9
Rhombencephalon - MiM1	0		Spinal Cord - Vglut2 Stripe 3	-23416.6
Rhombencephalon - MiV1	0		Rhombencephalon - Noradrendergic neurons of the Interfascicular and Vagal areas	-23672.1
Rhombencephalon - Oxtl Cluster 1 Sparse	0		Rhombencephalon - Area Postrema	-24074.7
Rhombencephalon - Oxtl Cluster 2 Near MC axon cap	0		Rhombencephalon - 6.7FDhcrtR-Gal4 Cluster 4	-24253.9
Rhombencephalon - RoM1	0		Rhombencephalon - CaV	-24845.7
Rhombencephalon - Ventrolateral population of serotonergic neurons	0		Spinal Cord - Neuropil Region	-27417.3
Telencephalon - Anterior Commisure	0		Rhombencephalon - Inferior Olive	-27475.5
Telencephalon - Isl1 cluster 2	0		Ganglia - Lateral Line Neuromast SO1	-28974.3
Telencephalon - Optic Commissure	0		Mesencephalon - Retinal Arborization Field 7 (AF7)	-29770.5
Telencephalon - Postoptic Commissure	0		Diencephalon - Retinal Arborization Field 5 (AF5)	-30458.4
Telencephalon - S1181t Cluster	0		Rhombencephalon - Otpb Cluster 6	-30726.1
Telencephalon - Subpallial dopaminergic cluster	0		Rhombencephalon - Caudal Ventral Cluster Labelled by Spinal Backfills	-30801.2
Telencephalon - Subpallial Otpb Cluster 2	0		Rhombencephalon - Gad1b Cluster 12	-31560.6
Telencephalon - Subpallial Otpb strip	0		Rhombencephalon - CaD	-32747.8
Telencephalon - Subpallial Vglut2 Cluster	0		Rhombencephalon - Vglut2 cluster 4	-44284
Telencephalon - Vmat2 cluster	0		Rhombencephalon - Lateral Reticular Nucleus	-61324.2
